# Supplementary material for: NleB2 from enteropathogenic Escherichia coli is a novel arginine-glucose transferase effector
Source: PLoS Pathog. 2021 Jun 16;17(6):e1009658. doi: 10.1371/journal.ppat.1009658 (PMC8238200; doi:10.1371/journal.ppat.1009658)
Supplement: S1 Table — (A) Maxquant protein identification information for FADD in vitro glycosylation assays. For each sample the summed ion intensity, number of MS/MS events, score, sequence coverage, LFQ values and in vitro condition information are provided. (B) Maxquant peptide identification information for FADD in vitro glycosylation assays. For peptides identified within in vitro assays the peptide sequences, modification status, protein name, ion intensity, number of MS/MS events, score, data file of the best identification and in vitro condition information are provided. (C) Maxquant protein identification information for FasDD and TRAIL2 in vitro glycosylation assays. For each sample the summed ion intensity, number of MS/MS events, score, sequence coverage, LFQ values and in vitro condition information are provided. (D) Maxquant peptide identification information for FasDD and TRAIL2 in vitro glycosylation assays. For peptides identified within in vitro assays the peptide sequences, modification status, protein name, ion intensity, number of MS/MS events, score, data file of the best identification and in vitro condition information are provided. (E) Maxquant protein identification information for for pFlag-TNFR1DD / pFlag-TRADD and pGFP-NleB2 co-transfection assays. For each sample the summed ion intensity, number of MS/MS events, score, sequence coverage, LFQ values and co-transfection information are provided. (F) Maxquant peptide identification information for pFlag-TNFR1DD / pFlag-TRADD and pGFP-NleB2 co-transfection assays. For peptides identified within co-transfection assays the peptide sequences, modification status, protein name, ion intensity, number of MS/MS events, score, data file of the best identification and in vitro condition information are provided. (XLSX) [file ppat.1009658.s011.xlsx]

## Sheet: Table_legend
Table S1: Identification of NleB2 mediated modifications in death domain proteins

## Sheet: A
Protein IDs	Majority protein IDs	Peptide counts (all)	Peptide counts (razor+unique)	Peptide counts (unique)	Fasta headers	Number of proteins	Peptides	Razor + unique peptides	Unique peptides	Peptides 1	Peptides 2	Peptides 3	Peptides 4	Razor + unique peptides 1	Razor + unique peptides 2	Razor + unique peptides 3	Razor + unique peptides 4	Unique peptides 1	Unique peptides 2	Unique peptides 3	Unique peptides 4	Sequence coverage [%]	Unique + razor sequence coverage [%]	Unique sequence coverage [%]	Mol. weight [kDa]	Sequence length	Sequence lengths	Q-value	Score	Identification type 1 (FADD + 10mM UDP-Glc)	Identification type 2 (FADD + NleB2 + 10mM UDP-Glc)	Identification type 3 (FADD + 50uM UDP-Glc)	Identification type 4 (FADD + 50uM UDP-Glc)	Sequence coverage 1 [%]	Sequence coverage 2 [%]	Sequence coverage 3 [%]	Sequence coverage 4 [%]	Intensity	Intensity 1	Intensity 2	Intensity 3	Intensity 4	LFQ intensity 1	LFQ intensity 2	LFQ intensity 3	LFQ intensity 4	MS/MS count 1	MS/MS count 2	MS/MS count 3
mFADD	mFADD	38	38	38	IPI:mFADD|NS:P00005|mFADD	1	38	38	38	31	32	17	33	31	32	17	33	31	32	17	33	90.6	90.6	90.6	28.148	254	254	0	323.31	By MS/MS	By MS/MS	By MS/MS	By MS/MS	86.6	89.8	66.1	87	778120000000	210080000000	183770000000	68962000000	315300000000	35801000000	10741000000	34525000000	15368000000	976	890	861
GST-NleB2wt;GST-NleB2aaa	GST-NleB2wt;GST-NleB2aaa	73;72	73;72	73;72	IPI:GST-NleB2wt|NS:P00001|GST-NleB2wt;IPI:GST-NleB2aaa|NS:P00002|GST-NleB2aaa	2	73	73	73	10	67	5	71	10	67	5	71	10	67	5	71	82.6	82.6	82.6	64.348	552	552;552	0	323.31	By MS/MS	By MS/MS	By MS/MS	By MS/MS	21.9	81.7	12	81.7	383000000000	139430000	165610000000	13105000	217240000000	5488200	2998700000	5315400	4219500000	0	1107	5
[truncated: 17 more columns]

## Sheet: B
Sequence	Modifications	Mass	Mass Fractional Part	Protein Groups	Proteins	Unique (Groups)	Unique (Proteins)	Acetyl (Protein N-term)	Hex (R)	Oxidation (M)	Missed cleavages	Identification type 1 (FADD + 10mM UDP-Glc)	Identification type 2 (FADD + NleB2 + 10mM UDP-Glc)	Identification type 3 (FADD + 50uM UDP-Glc)	Identification type 4 (FADD + 50uM UDP-Glc)	Experiment 1 (FADD + 10mM UDP-Glc)	Experiment 2 (FADD + NleB2 + 10mM UDP-Glc)	Experiment 3 (FADD + 50uM UDP-Glc)	Experiment 4 (FADD + 50uM UDP-Glc)	Retention time	Calibrated retention time	Charges	PEP	MS/MS scan number	Raw file	Score	Delta score	Reverse	Potential contaminant	Intensity	Intensity 1 (FADD + 10mM UDP-Glc)	Intensity 2 (FADD + NleB2 + 10mM UDP-Glc)	Intensity 3 (FADD + 50uM UDP-Glc)	Intensity 4 (FADD + NleB2 + 10mM UDP-Glc)	id	Protein group IDs	Peptide ID	Evidence IDs	MS/MS IDs	Best MS/MS	Hex (R) site IDs	Oxidation (M) site IDs	MS/MS Count	Taxonomy IDs
DDDDKGSPMDPFLVLLHSLSGSLSGNDLMELK	2 Oxidation (M)	3476.63	0.632716	52	mFADD	yes	yes	0	0	2	1	By MS/MS	By MS/MS		By MS/MS	3	2		1	123.38	124.49	3;4	2.0916e-61	41117	20201208_Nsco_1808_invitro_FADD_C2	194.93	192.79			617250000	142250000	408030000	0	66966000	52	52	44	332;333;334;335;336;337	566;567;568;569;570;571;572;573;574;575	569		69;70	10
DDDDKGSPMDPFLVLLHSLSGSLSGNDLMELK	Oxidation (M)	3460.64	0.637802	52	mFADD	yes	yes	0	0	1	1	By MS/MS	By MS/MS		By MS/MS	2	2		2	123.65	124.75	3;4	2.6015e-102	39538	20201208_Nsco_1808_invitro_FADD_C1	248.42	248.1			1867100000	375490000	633120000	0	858510000	53	52	44	338;339;340;341;342;343	576;577;578;579;580;581;582;583;584;585;586	576		69;70	11
DDDDKGSPMDPFLVLLHSLSGSLSGNDLMELK	Unmodified	3444.64	0.642887	52	mFADD	yes	yes	0	0	0	1	By MS/MS	By MS/MS		By MS/MS	2	2		2	123.79	124.9	3;4	4.5192e-151	41433	20201208_Nsco_1808_invitro_FADD_C4	334.55	332.69			1282900000	122070000	973910000	0	186920000	54	52	44	344;345;346;347;348;349	587;588;589;590;591	590			5
ELLASLR	Unmodified	800.476	0.475603	52	mFADD	yes	yes	0	0	0	0	By MS/MS	By MS/MS	By MS/MS	By MS/MS	6	3	2	7	96.153	94.574	1;2	2.4895e-06	23169	20201208_Nsco_1808_invitro_FADD_C4	154.11	125.25			58777000000	16102000000	12357000000	8998000000	21320000000	99	52	79	663;664;665;666;667;668;669;670;671;672;673;674;675;676;677;678;679;680	1088;1089;1090;1091;1092;1093;1094;1095;1096;1097;1098;1099;1100;1101;1102;1103;1104;1105;1106;1107;1108;1109;1110;1111;1112;1113;1114;1115;1116;1117;1118;1119;1120;1121;1122;1123;1124;1125;1126;1127;1128;1129;1130;1131;1132;1133;1134;1135;1136;1137;1138;1139;1140;1141;1142;1143;1144;1145;1146;1147;1148;1149;1150	1141			63
ELLASLRR	Unmodified	956.577	0.576714	52	mFADD	yes	yes	0	0	0	1	By MS/MS	By MS/MS	By MS/MS	By MS/MS	34	19	2	24	80.364	80.429	1;2	5.5447e-09	28828	20201208_Nsco_1808_invitro_FADD_C4	125.25	124.42			24904000000	5239600000	7046000000	1882600000	10736000000	100	52	80	681;682;683;684;685;686;687;688;689;690;691;692;693;694;695;696;697;698;699;700;701;702;703;704;705;706;707;708;709;710;711;712;713;714;715;716;717;718;719;720;721;722;723;724;725;726;727;728;729;730;731;732;733;734;735;736;737;738;739;740;741;742;743;744;745;746;747;748;749;750;751;752;753;754;755;756;757;758;759	1151;1152;1153;1154;1155;1156;1157;1158;1159;1160;1161;1162;1163;1164;1165;1166;1167;1168;1169;1170;1171;1172;1173;1174;1175;1176;1177;1178;1179;1180;1181;1182;1183;1184;1185;1186;1187;1188;1189;1190;1191;1192;1193;1194;1195;1196;1197;1198;1199;1200;1201;1202;1203;1204;1205;1206;1207;1208;1209;1210;1211;1212;1213;1214;1215;1216;1217;1218;1219;1220;1221;1222;1223;1224;1225;1226;1227;1228;1229;1230…	1279			131
ESLKVWK	Unmodified	888.507	0.506903	52	mFADD	yes	yes	0	0	0	1	By MS/MS	By matching		By matching	1	1		1	50.206	51.504	2	0.043317	14028	20201208_Nsco_1808_invitro_FADD_C1	60.799	60.799			49413000	8189900	15432000	0	25792000	108	52	87	806;807;808	1387	1387			1
GHTGLLR	Unmodified	752.429	0.429321	52	mFADD	yes	yes	0	0	0	0	By MS/MS	By MS/MS	By MS/MS	By MS/MS	59	66	2	66	89.503	89.65	2	2.1048e-39	20847	20201208_Nsco_1808_invitro_FADD_C2	187.93	177.75			65116000000	12835000000	17315000000	9181100000	25785000000	154	52	131	1221;1222;1223;1224;1225;1226;1227;1228;1229;1230;1231;1232;1233;1234;1235;1236;1237;1238;1239;1240;1241;1242;1243;1244;1245;1246;1247;1248;1249;1250;1251;1252;1253;1254;1255;1256;1257;1258;1259;1260;1261;1262;1263;1264;1265;1266;1267;1268;1269;1270;1271;1272;1273;1274;1275;1276;1277;1278;1279;1280;1281;1282;1283;1284;1285;1286;1287;1288;1289;1290;1291;1292;1293;1294;1295;1296;1297;1298;1299;1300…	2029;2030;2031;2032;2033;2034;2035;2036;2037;2038;2039;2040;2041;2042;2043;2044;2045;2046;2047;2048;2049;2050;2051;2052;2053;2054;2055;2056;2057;2058;2059;2060;2061;2062;2063;2064;2065;2066;2067;2068;2069;2070;2071;2072;2073;2074;2075;2076;2077;2078;2079;2080;2081;2082;2083;2084;2085;2086;2087;2088;2089;2090;2091;2092;2093;2094;2095;2096;2097;2098;2099;2100;2101;2102;2103;2104;2105;2106;2107;2108…	2219			386
GHTGLLRELLASLR	Unmodified	1534.89	0.89436	52	mFADD	yes	yes	0	0	0	1	By MS/MS			By matching	1			1	120.18	120.09	3	7.0213e-09	38333	20201208_Nsco_1808_invitro_FADD_C1	128.9	128.9			10830000	7122900	0	0	3707000	155	52	132	1414;1415	2415	2415			1
GHTGLLRELLASLRR	Unmodified	1691	0.995471	52	mFADD	yes	yes	0	0	0	2	By MS/MS			By MS/MS	1			2	119.55	119.42	4	2.5281e-05	40304	20201208_Nsco_1808_invitro_FADD_C4	98.531	98.531			34014000	4807800	0	0	29206000	156	52	133	1416;1417;1418	2416;2417	2417			2
GSEFMDYK	Oxidation (M)	991.396	0.395698	52	mFADD	yes	yes	0	0	1	0	By MS/MS	By MS/MS	By MS/MS	By MS/MS	5	4	15	3	58.214	51.442	1;2	3.533e-06	15087	20201208_Nsco_1808_invitro_FADD_C1	130.28	130.28			1819900000	504740000	597950000	76412000	640840000	171	52	146	1484;1485;1486;1487;1488;1489;1490;1491;1492;1493;1494;1495;1496;1497;1498;1499;1500;1501;1502;1503;1504;1505;1506;1507;1508;1509;1510	2512;2513;2514;2515;2516;2517;2518;2519;2520;2521;2522;2523;2524;2525;2526;2527;2528;2529;2530;2531;2532;2533;2534;2535;2536;2537;2538;2539;2540;2541;2542;2543;2544;2545;2546;2547;2548;2549;2550;2551;2552;2553;2554;2555;2556;2557;2558;2559;2560;2561;2562;2563;2564;2565;2566;2567;2568;2569;2570;2571;2572;2573;2574;2575	2524		71	64
GSEFMDYK	Unmodified	975.401	0.400783	52	mFADD	yes	yes	0	0	0	0	By MS/MS	By MS/MS	By MS/MS	By MS/MS	1	1	13	2	80.104	68.661	2	4.374e-06	24653	20201208_Nsco_1808_invitro_FADD_C3	94.662	94.662			9749900000	2026300000	3204600000	318640000	4200400000	172	52	146	1511;1512;1513;1514;1515;1516;1517;1518;1519;1520;1521;1522;1523;1524;1525;1526;1527	2576;2577;2578;2579;2580;2581;2582;2583;2584;2585;2586;2587;2588;2589;2590;2591;2592;2593;2594;2595;2596;2597;2598;2599;2600;2601;2602;2603;2604;2605;2606;2607;2608;2609;2610;2611;2612;2613;2614;2615;2616;2617;2618;2619;2620;2621;2622;2623;2624;2625;2626;2627;2628;2629;2630;2631;2632;2633;2634;2635;2636	2622			61
GSEFMDYKDDDDK	Oxidation (M)	1579.6	0.598433	52	mFADD	yes	yes	0	0	1	1	By MS/MS	By MS/MS	By MS/MS	By MS/MS	13	16	18	12	58.471	53.293	2;3	4.1382e-38	12518	20201208_Nsco_1808_invitro_FADD_C2	261.83	261.83			1391400000	265330000	419620000	66034000	640370000	173	52	147	1528;1529;1530;1531;1532;1533;1534;1535;1536;1537;1538;1539;1540;1541;1542;1543;1544;1545;1546;1547;1548;1549;1550;1551;1552;1553;1554;1555;1556;1557;1558;1559;1560;1561;1562;1563;1564;1565;1566;1567;1568;1569;1570;1571;1572;1573;1574;1575;1576;1577;1578;1579;1580;1581;1582;1583;1584;1585;1586	2637;2638;2639;2640;2641;2642;2643;2644;2645;2646;2647;2648;2649;2650;2651;2652;2653;2654;2655;2656;2657;2658;2659;2660;2661;2662;2663;2664;2665;2666;2667;2668;2669;2670;2671;2672;2673;2674;2675;2676;2677;2678;2679;2680;2681;2682;2683;2684;2685;2686;2687;2688;2689;2690;2691;2692;2693;2694;2695;2696;2697;2698;2699;2700;2701;2702;2703;2704;2705;2706;2707;2708;2709;2710;2711;2712;2713;2714;2715;2716…	2669		71	91
GSEFMDYKDDDDK	Unmodified	1563.6	0.603518	52	mFADD	yes	yes	0	0	0	1	By MS/MS	By MS/MS	By MS/MS	By MS/MS	4	5	2	6	55.693	54.099	2;3	4.2584e-49	12731	20201208_Nsco_1808_invitro_FADD_C2	297.83	297.83			4752500000	909670000	1340000000	405120000	2097700000	174	52	147	1587;1588;1589;1590;1591;1592;1593;1594;1595;1596;1597;1598;1599;1600;1601;1602;1603	2728;2729;2730;2731;2732;2733;2734;2735;2736;2737;2738;2739;2740;2741;2742;2743;2744;2745;2746;2747;2748;2749;2750;2751;2752;2753;2754;2755;2756;2757;2758;2759;2760;2761;2762;2763;2764;2765;2766;2767;2768;2769;2770;2771	2742			44
GSEFMDYKDDDDKGSPMDPFLVLLHSLSGSLSGNDLMELK	3 Oxidation (M)	4450.02	0.0178494	52	mFADD	yes	yes	0	0	3	2	By MS/MS	By MS/MS		By matching	2	2		1	122.92	124.26	4;5	7.1474e-39	40967	20201208_Nsco_1808_invitro_FADD_C2	141.96	141.88			1564500000	81473000	1341300000	0	141800000	175	52	148	1604;1605;1606;1607;1608	2772;2773;2774;2775	2775		69;70;71	4
GSEFMDYKDDDDKGSPMDPFLVLLHSLSGSLSGNDLMELK	2 Oxidation (M)	4434.02	0.0229347	52	mFADD	yes	yes	0	0	2	2	By MS/MS	By MS/MS		By MS/MS	3	2		1	123.2	124.31	4;5	2.0616e-39	39351	20201208_Nsco_1808_invitro_FADD_C1	149.04	145.08			1375600000	595070000	614160000	0	166380000	176	52	148	1609;1610;1611;1612;1613;1614	2776;2777;2778;2779;2780;2781;2782	2776		69;70;71	7
GSEFMDYKDDDDKGSPMDPFLVLLHSLSGSLSGNDLMELK	Oxidation (M)	4418.03	0.0280201	52	mFADD	yes	yes	0	0	1	2	By MS/MS	By MS/MS		By MS/MS	2	2		1	123.28	124.61	4;5	4.1091e-154	41077	20201208_Nsco_1808_invitro_FADD_C2	309.56	308.66			991750000	393870000	402320000	0	195560000	177	52	148	1615;1616;1617;1618;1619	2783;2784;2785;2786;2787;2788	2786		69;70;71	6
GSEFMDYKDDDDKGSPMDPFLVLLHSLSGSLSGNDLMELK	Unmodified	4402.03	0.0331055	52	mFADD	yes	yes	0	0	0	2	By MS/MS			By MS/MS	1			2	123.56	123.51	4;5	1.2403e-140	41324	20201208_Nsco_1808_invitro_FADD_C4	287.58	287.58			218450000	59335000	0	0	159120000	178	52	148	1620;1621;1622	2789;2790;2791	2790			3
GSHMASMTGGQQMGR	2 Oxidation (M)	1566.63	0.63373	52	mFADD	yes	yes	0	0	2	0	By MS/MS	By MS/MS	By MS/MS	By MS/MS	29	28	39	26	44.682	39.457	2;3	3.637e-24	2186	20201208_Nsco_1808_invitro_FADD_C2	190.66	184.94			7472200000	2250100000	2284600000	466690000	2470800000	182	52	152	1632;1633;1634;1635;1636;1637;1638;1639;1640;1641;1642;1643;1644;1645;1646;1647;1648;1649;1650;1651;1652;1653;1654;1655;1656;1657;1658;1659;1660;1661;1662;1663;1664;1665;1666;1667;1668;1669;1670;1671;1672;1673;1674;1675;1676;1677;1678;1679;1680;1681;1682;1683;1684;1685;1686;1687;1688;1689;1690;1691;1692;1693;1694;1695;1696;1697;1698;1699;1700;1701;1702;1703;1704;1705;1706;1707;1708;1709;1710;1711…	2821;2822;2823;2824;2825;2826;2827;2828;2829;2830;2831;2832;2833;2834;2835;2836;2837;2838;2839;2840;2841;2842;2843;2844;2845;2846;2847;2848;2849;2850;2851;2852;2853;2854;2855;2856;2857;2858;2859;2860;2861;2862;2863;2864;2865;2866;2867;2868;2869;2870;2871;2872;2873;2874;2875;2876;2877;2878;2879;2880;2881;2882;2883;2884;2885;2886;2887;2888;2889;2890;2891;2892;2893;2894;2895;2896;2897;2898;2899;2900…	2890		72;73;74	221
GSHMASMTGGQQMGR	3 Oxidation (M)	1582.63	0.628644	52	mFADD	yes	yes	0	0	3	0	By MS/MS	By MS/MS	By MS/MS	By MS/MS	25	22	74	26	44.233	36.525	2;3	6.0082e-20	2978	20201208_Nsco_1808_invitro_FADD_C4	160.86	153.48			2837800000	881500000	711770000	391030000	853500000	183	52	152	1754;1755;1756;1757;1758;1759;1760;1761;1762;1763;1764;1765;1766;1767;1768;1769;1770;1771;1772;1773;1774;1775;1776;1777;1778;1779;1780;1781;1782;1783;1784;1785;1786;1787;1788;1789;1790;1791;1792;1793;1794;1795;1796;1797;1798;1799;1800;1801;1802;1803;1804;1805;1806;1807;1808;1809;1810;1811;1812;1813;1814;1815;1816;1817;1818;1819;1820;1821;1822;1823;1824;1825;1826;1827;1828;1829;1830;1831;1832;1833…	3042;3043;3044;3045;3046;3047;3048;3049;3050;3051;3052;3053;3054;3055;3056;3057;3058;3059;3060;3061;3062;3063;3064;3065;3066;3067;3068;3069;3070;3071;3072;3073;3074;3075;3076;3077;3078;3079;3080;3081;3082;3083;3084;3085;3086;3087;3088;3089;3090;3091;3092;3093;3094;3095;3096;3097;3098;3099;3100;3101;3102;3103;3104;3105;3106;3107;3108;3109;3110;3111;3112;3113;3114;3115;3116;3117;3118;3119;3120;3121…	3210		72;73;74	199
GSHMASMTGGQQMGR	Oxidation (M)	1550.64	0.638815	52	mFADD	yes	yes	0	0	1	0	By MS/MS	By MS/MS	By MS/MS	By MS/MS	36	26	36	25	56.412	50.712	2;3	6.7275e-79	25090	20201208_Nsco_1808_invitro_FADD_C3	227.94	217.94			25228000000	6410300000	6668100000	2986500000	9163600000	184	52	152	1901;1902;1903;1904;1905;1906;1907;1908;1909;1910;1911;1912;1913;1914;1915;1916;1917;1918;1919;1920;1921;1922;1923;1924;1925;1926;1927;1928;1929;1930;1931;1932;1933;1934;1935;1936;1937;1938;1939;1940;1941;1942;1943;1944;1945;1946;1947;1948;1949;1950;1951;1952;1953;1954;1955;1956;1957;1958;1959;1960;1961;1962;1963;1964;1965;1966;1967;1968;1969;1970;1971;1972;1973;1974;1975;1976;1977;1978;1979;1980…	3241;3242;3243;3244;3245;3246;3247;3248;3249;3250;3251;3252;3253;3254;3255;3256;3257;3258;3259;3260;3261;3262;3263;3264;3265;3266;3267;3268;3269;3270;3271;3272;3273;3274;3275;3276;3277;3278;3279;3280;3281;3282;3283;3284;3285;3286;3287;3288;3289;3290;3291;3292;3293;3294;3295;3296;3297;3298;3299;3300;3301;3302;3303;3304;3305;3306;3307;3308;3309;3310;3311;3312;3313;3314;3315;3316;3317;3318;3319;3320…	3488		72;73;74	330
GSHMASMTGGQQMGR	Unmodified	1534.64	0.6439	52	mFADD	yes	yes	0	0	0	0	By MS/MS	By MS/MS	By MS/MS	By MS/MS	31	23	18	19	66.671	62.321	2;3	1.6253e-166	7862	20201208_Nsco_1808_invitro_FADD_C2	409.19	400.19			27739000000	6923900000	5792000000	6095000000	8927900000	185	52	152	2024;2025;2026;2027;2028;2029;2030;2031;2032;2033;2034;2035;2036;2037;2038;2039;2040;2041;2042;2043;2044;2045;2046;2047;2048;2049;2050;2051;2052;2053;2054;2055;2056;2057;2058;2059;2060;2061;2062;2063;2064;2065;2066;2067;2068;2069;2070;2071;2072;2073;2074;2075;2076;2077;2078;2079;2080;2081;2082;2083;2084;2085;2086;2087;2088;2089;2090;2091;2092;2093;2094;2095;2096;2097;2098;2099;2100;2101;2102;2103…	3571;3572;3573;3574;3575;3576;3577;3578;3579;3580;3581;3582;3583;3584;3585;3586;3587;3588;3589;3590;3591;3592;3593;3594;3595;3596;3597;3598;3599;3600;3601;3602;3603;3604;3605;3606;3607;3608;3609;3610;3611;3612;3613;3614;3615;3616;3617;3618;3619;3620;3621;3622;3623;3624;3625;3626;3627;3628;3629;3630;3631;3632;3633;3634;3635;3636;3637;3638;3639;3640;3641;3642;3643;3644;3645;3646;3647;3648;3649;3650…	3627			208
GSPMDPFLVLLHSLSGSLSGNDLMELK	2 Oxidation (M)	2888.43	0.429981	52	mFADD	yes	yes	0	0	2	0	By MS/MS	By MS/MS		By MS/MS	1	2		1	123.42	125.09	3	1.6301e-26	41142	20201208_Nsco_1808_invitro_FADD_C2	140.26	133.46			999230000	141600000	743540000	0	114090000	189	52	155	2139;2140;2141;2142	3837;3838;3839;3840	3838		69;70	4
GSPMDPFLVLLHSLSGSLSGNDLMELK	Oxidation (M)	2872.44	0.435067	52	mFADD	yes	yes	0	0	1	0	By MS/MS	By MS/MS		By MS/MS	2	2		1	123.66	125.01	3	7.0417e-34	39571	20201208_Nsco_1808_invitro_FADD_C1	161.51	158.87			1925100000	352740000	1336100000	0	236210000	190	52	155	2143;2144;2145;2146;2147	3841;3842;3843;3844;3845;3846	3841		69;70	6
GSPMDPFLVLLHSLSGSLSGNDLMELK	Unmodified	2856.44	0.440152	52	mFADD	yes	yes	0	0	0	0	By MS/MS	By MS/MS		By MS/MS	1	1		1	123.96	125.08	3	4.7852e-27	39714	20201208_Nsco_1808_invitro_FADD_C1	148.17	146.88			594160000	61916000	397300000	0	134940000	191	52	155	2148;2149;2150	3847;3848;3849;3850;3851	3847			5
GSSHHHHHHSSGLVPR	Unmodified	1767.84	0.84143	52	mFADD	yes	yes	0	0	0	0	By MS/MS	By MS/MS	By MS/MS	By MS/MS	63	60	18	59	64.559	63.513	2;3;4	6.0007e-128	5579	20201208_Nsco_1808_invitro_FADD_C2	286.19	286.19			15952000000	4051200000	2951600000	31546000	8917500000	194	52	158	2156;2157;2158;2159;2160;2161;2162;2163;2164;2165;2166;2167;2168;2169;2170;2171;2172;2173;2174;2175;2176;2177;2178;2179;2180;2181;2182;2183;2184;2185;2186;2187;2188;2189;2190;2191;2192;2193;2194;2195;2196;2197;2198;2199;2200;2201;2202;2203;2204;2205;2206;2207;2208;2209;2210;2211;2212;2213;2214;2215;2216;2217;2218;2219;2220;2221;2222;2223;2224;2225;2226;2227;2228;2229;2230;2231;2232;2233;2234;2235…	3856;3857;3858;3859;3860;3861;3862;3863;3864;3865;3866;3867;3868;3869;3870;3871;3872;3873;3874;3875;3876;3877;3878;3879;3880;3881;3882;3883;3884;3885;3886;3887;3888;3889;3890;3891;3892;3893;3894;3895;3896;3897;3898;3899;3900;3901;3902;3903;3904;3905;3906;3907;3908;3909;3910;3911;3912;3913;3914;3915;3916;3917;3918;3919;3920;3921;3922;3923;3924;3925;3926;3927;3928;3929;3930;3931;3932;3933;3934;3935…	4190			519
GSSHHHHHHSSGLVPR	Acetyl (Protein N-term)	1809.85	0.851994	52	mFADD	yes	yes	1	0	0	0	By MS/MS	By MS/MS		By MS/MS	2	1		1	28.596	28.827	3;4	5.8756e-13	4890	20201208_Nsco_1808_invitro_FADD_C2	93.237	88.689			38166000	28113000	0	0	10053000	195	52	158	2356;2357;2358;2359	4375;4376;4377;4378;4379	4377			5
HDLLQR	Unmodified	780.424	0.424236	52	mFADD	yes	yes	0	0	0	0	By MS/MS	By MS/MS	By MS/MS	By MS/MS	4	3	2	4	55.023	52.963	2	2.7488e-06	10797	20201208_Nsco_1808_invitro_FADD_C2	127.1	127.1			51227000000	14440000000	15283000000	8102500000	13401000000	198	52	161	2399;2400;2401;2402;2403;2404;2405;2406;2407;2408;2409;2410;2411	4444;4445;4446;4447;4448;4449;4450;4451;4452;4453;4454;4455;4456;4457;4458;4459;4460;4461;4462;4463;4464;4465;4466;4467;4468;4469;4470;4471;4472;4473;4474;4475;4476;4477;4478;4479;4480;4481;4482;4483;4484;4485;4486;4487;4488;4489;4490;4491;4492;4493;4494;4495;4496;4497;4498;4499;4500;4501;4502;4503	4467			60
KNASVAGLVK	Unmodified	985.592	0.59203	52	mFADD	yes	yes	0	0	0	1	By MS/MS	By MS/MS	By MS/MS	By MS/MS	11	5	2	12	60.037	57.531	2	4.94e-21	12927	20201208_Nsco_1808_invitro_FADD_C4	156.35	135.69			29564000000	6723500000	7111400000	3727700000	12001000000	266	52	222	2861;2862;2863;2864;2865;2866;2867;2868;2869;2870;2871;2872;2873;2874;2875;2876;2877;2878;2879;2880;2881;2882;2883;2884;2885;2886;2887;2888;2889;2890	5157;5158;5159;5160;5161;5162;5163;5164;5165;5166;5167;5168;5169;5170;5171;5172;5173;5174;5175;5176;5177;5178;5179;5180;5181;5182;5183;5184;5185;5186;5187;5188;5189;5190;5191;5192;5193;5194;5195;5196;5197;5198;5199;5200;5201;5202;5203;5204;5205;5206;5207;5208;5209;5210;5211;5212;5213;5214;5215;5216;5217;5218;5219;5220;5221;5222;5223;5224;5225	5219			69
LARELK	Hex (R)	890.507	0.507297	52	mFADD	yes	yes	0	1	0	1		By MS/MS		By MS/MS		5		10	29.513	31.273	1;2	0.00017815	4089	20201208_Nsco_1808_invitro_FADD_C2	119.22	74.276			32696000000	0	15733000000	0	16963000000	289	52	244	3001;3002;3003;3004;3005;3006;3007;3008;3009;3010;3011;3012;3013;3014;3015	5369;5370;5371;5372;5373;5374;5375;5376;5377;5378;5379;5380;5381;5382;5383;5384;5385;5386;5387;5388;5389;5390;5391;5392;5393;5394;5395;5396;5397;5398;5399;5400;5401;5402;5403;5404;5405;5406;5407;5408;5409;5410;5411;5412;5413;5414;5415;5416;5417;5418;5419;5420;5421	5373	18		53
LDDFEAGTATAAPPGEADLQVAFDIVCDNVGR	Unmodified	3333.55	0.54595	52	mFADD	yes	yes	0	0	0	0	By MS/MS	By MS/MS	By MS/MS	By MS/MS	1	3	1	2	122.21	120.14	3	1.4638e-50	39064	20201208_Nsco_1808_invitro_FADD_C1	174.77	173.38			990130000	215360000	369420000	74094000	331250000	294	52	249	3029;3030;3031;3032;3033;3034;3035	5442;5443;5444;5445;5446	5442			5
LDDFEAGTATAAPPGEADLQVAFDIVCDNVGRDWK	Unmodified	3762.75	0.747169	52	mFADD	yes	yes	0	0	0	1	By MS/MS	By MS/MS			1	1			122.27	123.96	3	1.8963e-42	39170	20201208_Nsco_1808_invitro_FADD_C1	164.4	159.64			364610000	186960000	177660000	0	0	295	52	250	3036;3037	5447;5448	5447			2
LDDFEAGTATAAPPGEADLQVAFDIVCDNVGRDWKR	Unmodified	3918.85	0.84828	52	mFADD	yes	yes	0	0	0	2	By MS/MS	By MS/MS			1	1			120.84	122.53	4	2.8182e-13	40155	20201208_Nsco_1808_invitro_FADD_C2	92.887	87.831			74335000	26562000	47772000	0	0	296	52	251	3038;3039	5449;5450	5450			2
LERVQSGLDLFTVLLEQNDLER	Unmodified	2586.37	0.365331	52	mFADD	yes	yes	0	0	0	1	By MS/MS	By MS/MS		By MS/MS	1	2		1	121.67	123.34	3	6.8437e-24	39180	20201208_Nsco_1808_invitro_FADD_C1	159.46	153.58			76675000	14290000	36297000	0	26089000	314	52	266	3113;3114;3115;3116	5579;5580;5581	5579			3
LNLVADLVEEAQESVSK	Unmodified	1842.96	0.957473	52	mFADD	yes	yes	0	0	0	0	By MS/MS	By MS/MS	By MS/MS	By MS/MS	15	24	2	6	121.66	119.49	2;3	2.8925e-129	42552	20201208_Nsco_1808_invitro_FADD_C2	278.84	277.52			110340000000	45457000000	142880000	208150000	64535000000	349	52	297	3427;3428;3429;3430;3431;3432;3433;3434;3435;3436;3437;3438;3439;3440;3441;3442;3443;3444;3445;3446;3447;3448;3449;3450;3451;3452;3453;3454;3455;3456;3457;3458;3459;3460;3461;3462;3463;3464;3465;3466;3467;3468;3469;3470;3471;3472;3473	6176;6177;6178;6179;6180;6181;6182;6183;6184;6185;6186;6187;6188;6189;6190;6191;6192;6193;6194;6195;6196;6197;6198;6199;6200;6201;6202;6203;6204;6205;6206;6207;6208;6209;6210;6211;6212;6213;6214;6215;6216;6217;6218;6219;6220;6221;6222;6223;6224;6225;6226;6227;6228;6229;6230;6231;6232;6233;6234;6235;6236;6237;6238;6239;6240;6241;6242;6243;6244;6245;6246;6247;6248;6249;6250;6251;6252;6253	6211			78
LNLVADLVEEAQESVSKSENMSPVLR	Unmodified	2856.45	0.453888	52	mFADD	yes	yes	0	0	0	1				By MS/MS				1	122.91	122.83	3	7.1633e-82	41078	20201208_Nsco_1808_invitro_FADD_C4	278.19	277.08			67578000	0	0	0	67578000	350	52	298	3474	6254	6254			1
MDGIEEK	Unmodified	820.364	0.363669	52	mFADD	yes	yes	0	0	0	0	By MS/MS	By MS/MS	By MS/MS	By MS/MS	3	3	3	3	33.479	29.618	1;2	0.00038167	6170	20201208_Nsco_1808_invitro_FADD_C1	111.04	111.04			17317000000	1282600000	2795300000	1084300000	12155000000	373	52	320	3621;3622;3623;3624;3625;3626;3627;3628;3629;3630;3631;3632	6517;6518;6519;6520;6521;6522;6523;6524;6525;6526;6527;6528;6529;6530;6531;6532;6533;6534;6535;6536;6537;6538;6539;6540;6541;6542;6543;6544;6545;6546;6547;6548;6549;6550	6517			34
MDGIEEK	Oxidation (M)	836.359	0.358584	52	mFADD	yes	yes	0	0	1	0	By matching	By MS/MS	By MS/MS	By MS/MS	1	1	2	1	38.061	31.138	2	0.0023411	5801	20201208_Nsco_1808_invitro_FADD_C2	82.716	82.716			2021000000	204740000	367740000	178640000	1269900000	374	52	320	3633;3634;3635;3636;3637	6551;6552;6553;6554;6555;6556;6557;6558;6559;6560	6551		75	10
MDGIEEKYPR	Oxidation (M)	1252.58	0.575787	52	mFADD	yes	yes	0	0	1	1	By MS/MS	By MS/MS	By MS/MS	By MS/MS	28	21	27	20	62.988	58.337	1;2;3	5.3768e-30	26591	20201208_Nsco_1808_invitro_FADD_C3	172.21	163			16499000000	4898400000	4802400000	1314600000	5483200000	375	52	321	3638;3639;3640;3641;3642;3643;3644;3645;3646;3647;3648;3649;3650;3651;3652;3653;3654;3655;3656;3657;3658;3659;3660;3661;3662;3663;3664;3665;3666;3667;3668;3669;3670;3671;3672;3673;3674;3675;3676;3677;3678;3679;3680;3681;3682;3683;3684;3685;3686;3687;3688;3689;3690;3691;3692;3693;3694;3695;3696;3697;3698;3699;3700;3701;3702;3703;3704;3705;3706;3707;3708;3709;3710;3711;3712;3713;3714;3715;3716;3717…	6561;6562;6563;6564;6565;6566;6567;6568;6569;6570;6571;6572;6573;6574;6575;6576;6577;6578;6579;6580;6581;6582;6583;6584;6585;6586;6587;6588;6589;6590;6591;6592;6593;6594;6595;6596;6597;6598;6599;6600;6601;6602;6603;6604;6605;6606;6607;6608;6609;6610;6611;6612;6613;6614;6615;6616;6617;6618;6619;6620;6621;6622;6623;6624;6625;6626;6627;6628;6629;6630;6631;6632;6633;6634;6635;6636;6637;6638;6639;6640…	6708		75	199
MDGIEEKYPR	Unmodified	1236.58	0.580873	52	mFADD	yes	yes	0	0	0	1	By MS/MS	By MS/MS	By MS/MS	By MS/MS	24	22	11	27	66.05	63.725	1;2;3	8.4691e-52	16588	20201208_Nsco_1808_invitro_FADD_C4	204.27	200.69			46065000000	11525000000	11031000000	8923800000	14585000000	376	52	321	3734;3735;3736;3737;3738;3739;3740;3741;3742;3743;3744;3745;3746;3747;3748;3749;3750;3751;3752;3753;3754;3755;3756;3757;3758;3759;3760;3761;3762;3763;3764;3765;3766;3767;3768;3769;3770;3771;3772;3773;3774;3775;3776;3777;3778;3779;3780;3781;3782;3783;3784;3785;3786;3787;3788;3789;3790;3791;3792;3793;3794;3795;3796;3797;3798;3799;3800;3801;3802;3803;3804;3805;3806;3807;3808;3809;3810;3811;3812;3813…	6760;6761;6762;6763;6764;6765;6766;6767;6768;6769;6770;6771;6772;6773;6774;6775;6776;6777;6778;6779;6780;6781;6782;6783;6784;6785;6786;6787;6788;6789;6790;6791;6792;6793;6794;6795;6796;6797;6798;6799;6800;6801;6802;6803;6804;6805;6806;6807;6808;6809;6810;6811;6812;6813;6814;6815;6816;6817;6818;6819;6820;6821;6822;6823;6824;6825;6826;6827;6828;6829;6830;6831;6832;6833;6834;6835;6836;6837;6838;6839…	6958			206
MDGIEEKYPRSLSER	Hex (R)	1970.93	0.925521	52	mFADD	yes	yes	0	1	0	2		By MS/MS				1			53.976	57.51	3	0.0011158	15807	20201208_Nsco_1808_invitro_FADD_C2	74.678	71.728			17571000	0	17571000	0	0	377	52	322	3818	6966	6966	19		1
MDGIEEKYPRSLSER	Oxidation (M);Hex (R)	1986.92	0.920436	52	mFADD	yes	yes	0	1	1	2		By MS/MS				1			53.957	57.491	3	0.0047075	15813	20201208_Nsco_1808_invitro_FADD_C2	54.598	51.5			3057300	0	3057300	0	0	378	52	322	3819	6967	6967	19	75	1
MDGIEEKYPRSLSER	Unmodified	1808.87	0.872698	52	mFADD	yes	yes	0	0	0	2	By matching			By MS/MS	1			1	58.099	58.192	3	0.00029969	17209	20201208_Nsco_1808_invitro_FADD_C4	90.707	88.874			10094000	1895800	0	0	8197900	379	52	322	3820;3821	6968	6968			1
MGSSHHHHHHSSGLVPR	Oxidation (M)	1914.88	0.876829	52	mFADD	yes	yes	0	0	1	0		By MS/MS				1			21.61	24.173	4	0.0085258	4216	20201208_Nsco_1808_invitro_FADD_C2	43.454	41.329			7927800	0	7927800	0	0	383	52	326	3830	6975	6975		76	1
NASVAGLVK	Unmodified	857.497	0.497067	52	mFADD	yes	yes	0	0	0	0	By MS/MS	By MS/MS	By MS/MS	By MS/MS	27	47	20	56	91.236	89.296	2	7.9414e-06	27679	20201208_Nsco_1808_invitro_FADD_C3	92.47	89.078			55689000000	14395000000	12451000000	6328400000	22515000000	402	52	338	3961;3962;3963;3964;3965;3966;3967;3968;3969;3970;3971;3972;3973;3974;3975;3976;3977;3978;3979;3980;3981;3982;3983;3984;3985;3986;3987;3988;3989;3990;3991;3992;3993;3994;3995;3996;3997;3998;3999;4000;4001;4002;4003;4004;4005;4006;4007;4008;4009;4010;4011;4012;4013;4014;4015;4016;4017;4018;4019;4020;4021;4022;4023;4024;4025;4026;4027;4028;4029;4030;4031;4032;4033;4034;4035;4036;4037;4038;4039;4040…	7206;7207;7208;7209;7210;7211;7212;7213;7214;7215;7216;7217;7218;7219;7220;7221;7222;7223;7224;7225;7226;7227;7228;7229;7230;7231;7232;7233;7234;7235;7236;7237;7238;7239;7240;7241;7242;7243;7244;7245;7246;7247;7248;7249;7250;7251;7252;7253;7254;7255;7256;7257;7258;7259;7260;7261;7262;7263;7264;7265;7266;7267;7268;7269;7270;7271;7272;7273;7274;7275;7276;7277;7278;7279;7280;7281;7282;7283;7284;7285…	7351			235
NASVAGLVKALR	Unmodified	1197.72	0.719355	52	mFADD	yes	yes	0	0	0	1	By MS/MS	By MS/MS		By MS/MS	1	1		1	90.269	91.363	2	2.5393e-12	29601	20201208_Nsco_1808_invitro_FADD_C4	134.23	134.23			22063000	4734900	5006500	0	12322000	403	52	339	4111;4112;4113	7441;7442;7443	7443			3
RHDLLQR	Unmodified	936.525	0.525347	52	mFADD	yes	yes	0	0	0	1	By MS/MS	By MS/MS		By MS/MS	9	12		14	40.619	41.904	1;2	1.1075e-28	8712	20201208_Nsco_1808_invitro_FADD_C4	170.87	144.76			15221000000	5458900000	5147400000	0	4614500000	499	52	417	4883;4884;4885;4886;4887;4888;4889;4890;4891;4892;4893;4894;4895;4896;4897;4898;4899;4900;4901;4902;4903;4904;4905;4906;4907;4908;4909;4910;4911;4912;4913;4914;4915;4916;4917	8559;8560;8561;8562;8563;8564;8565;8566;8567;8568;8569;8570;8571;8572;8573;8574;8575;8576;8577;8578;8579;8580;8581;8582;8583;8584;8585;8586;8587;8588;8589;8590;8591;8592;8593;8594;8595;8596;8597;8598;8599;8600;8601;8602;8603;8604;8605;8606;8607;8608;8609;8610;8611;8612;8613;8614;8615;8616;8617;8618;8619;8620;8621;8622;8623;8624;8625;8626;8627;8628;8629;8630;8631;8632;8633;8634;8635;8636;8637	8637			79
RKLERVQSGLDLFTVLLEQNDLER	Unmodified	2870.56	0.561405	52	mFADD	yes	yes	0	0	0	3	By MS/MS				1				123.24	123.24	3	0.028013	39468	20201208_Nsco_1808_invitro_FADD_C1	35.546	35.546			13704000	13704000	0	0	0	505	52	423	4975	8765	8765			1
RLARELK	Hex (R)	1046.61	0.608408	52	mFADD	yes	yes	0	1	0	2		By MS/MS		By MS/MS		1		1	21.117	22.658	1	0.019983	3674	20201208_Nsco_1808_invitro_FADD_C2	50.539	49.03			164260000	0	91057000	0	73202000	506	52	424	4976;4977	8766;8767;8768;8769	8766	18		4
RLARELK	Unmodified	884.556	0.555585	52	mFADD	yes	yes	0	0	0	2		By MS/MS		By MS/MS		1		1	22.123	22.817	2	6.3274e-07	3737	20201208_Nsco_1808_invitro_FADD_C2	109.11	73.613			6566800	0	0	0	6566800	507	52	424	4978;4979	8770;8771;8772	8770			3
SENMSPVLR	Oxidation (M)	1047.5	0.501894	52	mFADD	yes	yes	0	0	1	0	By MS/MS	By MS/MS	By MS/MS	By MS/MS	14	19	56	23	55.96	51.359	1;2	2.488e-21	12591	20201208_Nsco_1808_invitro_FADD_C3	155.75	137.72			12836000000	4244500000	2211100000	70230000	6310300000	544	52	457	5216;5217;5218;5219;5220;5221;5222;5223;5224;5225;5226;5227;5228;5229;5230;5231;5232;5233;5234;5235;5236;5237;5238;5239;5240;5241;5242;5243;5244;5245;5246;5247;5248;5249;5250;5251;5252;5253;5254;5255;5256;5257;5258;5259;5260;5261;5262;5263;5264;5265;5266;5267;5268;5269;5270;5271;5272;5273;5274;5275;5276;5277;5278;5279;5280;5281;5282;5283;5284;5285;5286;5287;5288;5289;5290;5291;5292;5293;5294;5295…	9125;9126;9127;9128;9129;9130;9131;9132;9133;9134;9135;9136;9137;9138;9139;9140;9141;9142;9143;9144;9145;9146;9147;9148;9149;9150;9151;9152;9153;9154;9155;9156;9157;9158;9159;9160;9161;9162;9163;9164;9165;9166;9167;9168;9169;9170;9171;9172;9173;9174;9175;9176;9177;9178;9179;9180;9181;9182;9183;9184;9185;9186;9187;9188;9189;9190;9191;9192;9193;9194;9195;9196;9197;9198;9199;9200;9201;9202;9203;9204…	9211		77	155
SENMSPVLR	Unmodified	1031.51	0.506979	52	mFADD	yes	yes	0	0	0	0	By MS/MS	By MS/MS	By MS/MS	By MS/MS	11	6	8	11	98.46	94.617	1;2	8.0026e-09	25075	20201208_Nsco_1808_invitro_FADD_C3	221.7	202.92			35259000000	9183100000	9014800000	2098500000	14963000000	545	52	457	5328;5329;5330;5331;5332;5333;5334;5335;5336;5337;5338;5339;5340;5341;5342;5343;5344;5345;5346;5347;5348;5349;5350;5351;5352;5353;5354;5355;5356;5357;5358;5359;5360;5361;5362;5363	9280;9281;9282;9283;9284;9285;9286;9287;9288;9289;9290;9291;9292;9293;9294;9295;9296;9297;9298;9299;9300;9301;9302;9303;9304;9305;9306;9307;9308;9309;9310;9311;9312;9313;9314;9315;9316;9317;9318;9319;9320;9321;9322;9323;9324;9325;9326;9327;9328;9329;9330;9331;9332;9333;9334;9335;9336;9337;9338;9339;9340;9341;9342;9343;9344;9345;9346;9347;9348;9349;9350;9351;9352;9353;9354;9355;9356;9357;9358;9359…	9337			106
TCRLNLVADLVEEAQESVSK	Hex (R)	2422.19	0.189734	52	mFADD	yes	yes	0	1	0	1		By MS/MS				2			119.11	122.49	2;3	6.9822e-89	39644	20201208_Nsco_1808_invitro_FADD_C2	300.54	287.42			295340000	0	295340000	0	0	606	52	516	5858;5859	10233;10234	10233	20		2
VQSGLDLFTVLLEQNDLER	Unmodified	2188.14	0.137563	52	mFADD	yes	yes	0	0	0	0	By MS/MS	By MS/MS	By MS/MS	By MS/MS	17	13	13	15	127.65	125.14	2;3	2.2117e-158	41222	20201208_Nsco_1808_invitro_FADD_C1	405.59	405.59			127140000000	31033000000	45212000000	5952900000	44945000000	678	52	576	6342;6343;6344;6345;6346;6347;6348;6349;6350;6351;6352;6353;6354;6355;6356;6357;6358;6359;6360;6361;6362;6363;6364;6365;6366;6367;6368;6369;6370;6371;6372;6373;6374;6375;6376;6377;6378;6379;6380;6381;6382;6383;6384;6385;6386;6387;6388;6389;6390;6391;6392;6393;6394;6395;6396;6397;6398;6399	11053;11054;11055;11056;11057;11058;11059;11060;11061;11062;11063;11064;11065;11066;11067;11068;11069;11070;11071;11072;11073;11074;11075;11076;11077;11078;11079;11080;11081;11082;11083;11084;11085;11086;11087;11088;11089;11090;11091;11092;11093;11094;11095;11096;11097;11098;11099;11100;11101;11102;11103;11104;11105;11106;11107;11108;11109;11110;11111;11112;11113;11114;11115;11116;11117;11118;111…	11069			93
VRESLK	Unmodified	730.434	0.433738	52	mFADD	yes	yes	0	0	0	1	By MS/MS	By MS/MS	By MS/MS	By MS/MS	1	1	1	1	43.26	39.241	1	3.0756e-05	3588	20201208_Nsco_1808_invitro_FADD_C1	124.34	99.261			1802600000	506380000	604830000	5720100	685630000	679	52	577	6400;6401;6402;6403	11146;11147;11148;11149;11150;11151	11146			6
VRESLK	Hex (R)	892.487	0.486562	52	mFADD	yes	yes	0	1	0	1		By MS/MS		By matching		1		1	18.558	20.039	2	0.0068689	2836	20201208_Nsco_1808_invitro_FADD_C2	79.146	79.146			151520000	0	142540000	0	8974800	680	52	577	6404;6405	11152	11152	21		1
VSEAKMDGIEEK	Unmodified	1334.64	0.638781	52	mFADD	yes	yes	0	0	0	1				By MS/MS				1	38.136	38.581	2	0.0088293	9964	20201208_Nsco_1808_invitro_FADD_C4	67.214	63.054			4438500	0	0	0	4438500	682	52	579	6412	11159	11159			1
VSEAKMDGIEEKYPR	Oxidation (M);Hex (R)	1928.9	0.903723	52	mFADD	yes	yes	0	1	1	2	By MS/MS	By MS/MS		By MS/MS	2	2		1	60.295	61.718	2;3	0.0011198	17375	20201208_Nsco_1808_invitro_FADD_C1	73.499	66.526			515250000	189890000	265910000	0	59455000	683	52	580	6413;6414;6415;6416;6417	11160;11161;11162;11163;11164;11165;11166	11160	19	75	7
YPRSLSER	Unmodified	1006.52	0.519593	52	mFADD	yes	yes	0	0	0	1				By MS/MS				1	28.422	29.116	2	0.017016	6610	20201208_Nsco_1808_invitro_FADD_C4	60.478	41.793			0	0	0	0	0	715	52	610	6811	11832	11832			1
AEISMLEGAVLDIR	Oxidation (M)	1531.79	0.791594	51	GST-NleB2wt;GST-NleB2aaa	yes	no	0	0	1	0		By MS/MS		By MS/MS		6		6	120.69	121.57	2	9.2279e-20	37632	20201208_Nsco_1808_invitro_FADD_C2	140.24	134.14			1093000000	0	535440000	0	557580000	14	51	10	74;75;76;77;78;79;80;81;82;83;84;85	120;121;122;123;124;125;126;127;128;129;130;131;132;133;134;135;136;137;138	126		55	19
AEISMLEGAVLDIR	Unmodified	1515.8	0.796679	51	GST-NleB2wt;GST-NleB2aaa	yes	no	0	0	0	0		By MS/MS		By MS/MS		16		16	127.83	129.46	2	1.3763e-46	41267	20201208_Nsco_1808_invitro_FADD_C2	188.06	180.5			11826000000	0	4902100000	0	6923800000	15	51	10	86;87;88;89;90;91;92;93;94;95;96;97;98;99;100;101;102;103;104;105;106;107;108;109;110;111;112;113;114;115;116;117	139;140;141;142;143;144;145;146;147;148;149;150;151;152;153;154;155;156;157;158;159;160;161;162;163;164;165;166;167;168;169;170;171;172;173;174;175;176;177;178;179;180;181;182;183;184;185;186;187;188	162			50
AGEIFR	Unmodified	691.365	0.365324	51	GST-NleB2wt;GST-NleB2aaa	yes	no	0	0	0	0		By MS/MS		By MS/MS		1		1	41.535	43.5	1	0.023651	12349	20201208_Nsco_1808_invitro_FADD_C4	105.42	81.795			221770000	0	142240000	0	79527000	18	51	13	123;124	197	197			1
AQDSLISMYAK	Oxidation (M)	1241.6	0.596188	51	GST-NleB2wt;GST-NleB2aaa	yes	no	0	0	1	0		By MS/MS		By MS/MS		8		6	74.87	76.75	1;2	3.647e-13	21527	20201208_Nsco_1808_invitro_FADD_C4	133.32	127.84			3431700000	0	1607200000	0	1824500000	28	51	22	219;220;221;222;223;224;225;226;227;228;229;230;231;232	331;332;333;334;335;336;337;338;339;340;341;342;343;344;345;346;347;348;349;350;351;352;353;354;355;356;357;358;359;360;361;362;363;364;365;366;367;368;369;370;371;372;373;374;375;376;377;378;379	356		56	49
AQDSLISMYAK	Unmodified	1225.6	0.601274	51	GST-NleB2wt;GST-NleB2aaa	yes	no	0	0	0	0		By MS/MS		By MS/MS		4		4	81.756	83.587	2	5.9443e-13	26496	20201208_Nsco_1808_invitro_FADD_C4	133.32	129.3			10185000000	0	4360500000	0	5824100000	29	51	22	233;234;235;236;237;238;239;240	380;381;382;383;384;385;386;387;388;389;390;391;392;393;394;395;396;397;398;399;400;401;402;403;404;405;406	395			27
DEGDKWR	Unmodified	904.404	0.403895	51	GST-NleB2wt;GST-NleB2aaa	yes	no	0	0	0	1		By MS/MS		By MS/MS		2		1	21.074	22.926	2	0.0001469	4011	20201208_Nsco_1808_invitro_FADD_C4	122.98	122.98			452770000	0	316280000	0	136490000	58	51	48	366;367;368	612;613;614;615;616;617;618;619	616			8
DEVPIVNTK	Unmodified	1013.54	0.539325	51	GST-NleB2wt;GST-NleB2aaa	yes	no	0	0	0	0		By MS/MS	By matching	By MS/MS		2	1	2	60.403	58.062	2	2.2105e-07	15296	20201208_Nsco_1808_invitro_FADD_C2	143.89	136.69			2543300000	0	1131500000	367470	1411500000	59	51	49	369;370;371;372;373	620;621;622;623;624;625;626;627;628;629	622			10
DEYLLNLLEK	Unmodified	1248.66	0.660169	51	GST-NleB2wt;GST-NleB2aaa	yes	no	0	0	0	0		By MS/MS		By MS/MS		2		3	118.29	119.52	2	1.2805e-08	39556	20201208_Nsco_1808_invitro_FADD_C4	142.92	132.21			889940000	0	376980000	0	512960000	60	51	50	374;375;376;377;378	630;631;632;633;634;635;636;637;638	637			9
DFENVMIIYR	Oxidation (M)	1314.63	0.627823	51	GST-NleB2wt;GST-NleB2aaa	yes	no	0	0	1	0		By MS/MS		By MS/MS		4		4	102.36	104.05	2	4.7141e-10	37179	20201208_Nsco_1808_invitro_FADD_C4	211.79	205.96			388450000	0	146670000	0	241780000	61	51	51	379;380;381;382;383;384;385;386	639;640;641;642;643;644;645;646;647;648;649;650;651;652;653;654;655;656	654		57	18
DFENVMIIYR	Unmodified	1298.63	0.632908	51	GST-NleB2wt;GST-NleB2aaa	yes	no	0	0	0	0	By MS/MS	By MS/MS		By MS/MS	1	3		2	113.11	114.73	1;2	9.9437e-14	36608	20201208_Nsco_1808_invitro_FADD_C2	227.3	175.3			2646500000	62090000	760200000	0	1824200000	62	51	51	387;388;389;390;391;392	657;658;659;660;661;662;663;664;665;666;667;668;669;670;671;672;673	660			17
DFENVMIIYREDVDFSMYDR	Oxidation (M)	2572.12	0.125025	51	GST-NleB2wt;GST-NleB2aaa	yes	no	0	0	1	1		By MS/MS		By MS/MS		1		1	117.04	118.63	3	4.0432e-09	38154	20201208_Nsco_1808_invitro_FADD_C2	114.02	109.4			29004000	0	13760000	0	15245000	63	51	52	393;394	674;675	674		57;58	2
DFENVMIIYREDVDFSMYDR	Unmodified	2556.13	0.130111	51	GST-NleB2wt;GST-NleB2aaa	yes	no	0	0	0	1	By matching	By MS/MS		By MS/MS	1	1		3	119.4	119.96	2;3	9.3705e-151	39661	20201208_Nsco_1808_invitro_FADD_C4	383.49	358.93			228770000	2839900	51723000	0	174200000	64	51	52	395;396;397;398;399	676;677;678;679;680;681	681			6
DFENVMIIYREDVDFSMYDRK	Oxidation (M)	2700.22	0.219988	51	GST-NleB2wt;GST-NleB2aaa	yes	no	0	0	1	2		By MS/MS		By MS/MS		2		2	113.77	115.35	3	3.238e-08	37037	20201208_Nsco_1808_invitro_FADD_C2	103.27	102			207930000	0	63668000	0	144260000	65	51	53	400;401;402;403	682;683;684;685;686;687	682		57;58	6
DFENVMIIYREDVDFSMYDRK	Unmodified	2684.23	0.225074	51	GST-NleB2wt;GST-NleB2aaa	yes	no	0	0	0	2		By MS/MS		By MS/MS		1		5	119.95	120.4	3;4	6.0896e-52	38859	20201208_Nsco_1808_invitro_FADD_C4	225.82	225.78			598960000	0	89593000	0	509370000	66	51	53	404;405;406;407;408;409	688;689;690;691;692;693;694;695;696;697;698;699	690			12
DFETLK	Unmodified	751.375	0.37522	51	GST-NleB2wt;GST-NleB2aaa	yes	no	0	0	0	0		By MS/MS		By MS/MS		3		7	52.591	54.808	1;2	9.0272e-05	15475	20201208_Nsco_1808_invitro_FADD_C2	132.72	132.72			1662800000	0	1627600000	0	35188000	67	51	54	410;411;412;413;414;415;416;417;418;419	700;701;702;703;704;705;706;707;708;709;710;711;712;713;714;715	707			16
DFETLKVDFLSK	Unmodified	1440.75	0.750046	51	GST-NleB2wt;GST-NleB2aaa	yes	no	0	0	0	1		By MS/MS		By MS/MS		2		2	111.37	112.37	2	4.0936e-14	36757	20201208_Nsco_1808_invitro_FADD_C2	216.03	206.25			60547000	0	35579000	0	24968000	68	51	55	420;421;422;423	716;717;718;719;720	716			5
DFETLKVDFLSKLPEMLK	Unmodified	2152.15	0.148979	51	GST-NleB2wt;GST-NleB2aaa	yes	no	0	0	0	2		By MS/MS				1			121.45	124.83	3	1.9912e-36	40486	20201208_Nsco_1808_invitro_FADD_C2	206.59	202.95			32188000	0	32188000	0	0	69	51	56	424	721	721			1
EDVDFSMYDR	Oxidation (M)	1291.5	0.502682	51	GST-NleB2wt;GST-NleB2aaa	yes	no	0	0	1	0		By MS/MS		By MS/MS		8		5	65.898	67.473	2	4.4769e-09	23763	20201208_Nsco_1808_invitro_FADD_C4	135.86	135.86			300920000	0	142540000	0	158380000	89	51	72	577;578;579;580;581;582;583;584;585;586;587;588;589	911;912;913;914;915;916;917;918;919;920;921;922;923;924;925;926;927;928;929;930;931;932;933;934;935;936;937	932		58	27
EDVDFSMYDR	Unmodified	1275.51	0.507767	51	GST-NleB2wt;GST-NleB2aaa	yes	no	0	0	0	0		By MS/MS		By MS/MS		1		1	74.851	76.474	2	7.8165e-14	23225	20201208_Nsco_1808_invitro_FADD_C2	230.7	230.7			996570000	0	402910000	0	593660000	90	51	72	590;591	938;939;940;941;942;943;944;945;946;947;948;949;950;951;952;953;954	941			17
EDVDFSMYDRK	Oxidation (M)	1419.6	0.597645	51	GST-NleB2wt;GST-NleB2aaa	yes	no	0	0	1	1		By MS/MS		By MS/MS		8		6	54.562	56.309	2;3	1.7985e-18	15499	20201208_Nsco_1808_invitro_FADD_C4	237.44	232.61			469420000	0	199090000	0	270320000	91	51	73	592;593;594;595;596;597;598;599;600;601;602;603;604;605	955;956;957;958;959;960;961;962;963;964;965;966;967;968;969;970;971;972;973;974;975;976;977;978	971		58	24
EDVDFSMYDRK	Unmodified	1403.6	0.60273	51	GST-NleB2wt;GST-NleB2aaa	yes	no	0	0	0	1		By MS/MS		By MS/MS		4		7	63.558	65.58	2;3	4.6194e-24	18822	20201208_Nsco_1808_invitro_FADD_C2	250.49	250.49			1817400000	0	887520000	0	929840000	92	51	73	606;607;608;609;610;611;612;613;614;615;616	979;980;981;982;983;984;985;986;987;988;989;990;991;992;993;994;995;996;997;998;999;1000;1001;1002;1003;1004;1005;1006;1007;1008;1009;1010	982			32
EISKAQDSLISMYAK	Unmodified	1682.85	0.854922	51	GST-NleB2wt;GST-NleB2aaa	yes	no	0	0	0	1		By MS/MS		By matching		1		1	82.609	84.18	3	0.014637	25562	20201208_Nsco_1808_invitro_FADD_C2	40.211	36.923			13904000	0	4872300	0	9031400	98	51	78	661;662	1087	1087			1
ELREISK	Hex (R)	1035.54	0.544805	51	GST-NleB2wt;GST-NleB2aaa	yes	no	0	1	0	1				By MS/MS				1	23.825	24.532	2	0.00088173	4879	20201208_Nsco_1808_invitro_FADD_C4	110.12	96.401			54523000	0	0	0	54523000	101	51	81	760	1282	1282	12		1
ERAEISMLEGAVLDIR	Oxidation (M)	1816.94	0.935298	51	GST-NleB2wt;GST-NleB2aaa	yes	no	0	0	1	1		By MS/MS		By MS/MS		5		8	115.26	116.55	2;3	1.4672e-20	37363	20201208_Nsco_1808_invitro_FADD_C4	167.37	154.17			576730000	0	213600000	0	363140000	105	51	85	772;773;774;775;776;777;778;779;780;781;782;783;784	1310;1311;1312;1313;1314;1315;1316;1317;1318;1319;1320;1321;1322;1323;1324;1325;1326;1327;1328;1329;1330;1331;1332;1333;1334;1335;1336;1337;1338;1339;1340;1341	1329		55	32
ERAEISMLEGAVLDIR	Unmodified	1800.94	0.940383	51	GST-NleB2wt;GST-NleB2aaa	yes	no	0	0	0	1		By MS/MS		By MS/MS		7		12	120.57	121.8	2;3	1.0833e-127	38984	20201208_Nsco_1808_invitro_FADD_C4	372.86	358.04			2371900000	0	682560000	0	1689400000	106	51	85	785;786;787;788;789;790;791;792;793;794;795;796;797;798;799;800;801;802;803	1342;1343;1344;1345;1346;1347;1348;1349;1350;1351;1352;1353;1354;1355;1356;1357;1358;1359;1360;1361;1362;1363;1364;1365;1366;1367;1368;1369;1370;1371;1372;1373;1374;1375;1376;1377;1378;1379;1380;1381;1382;1383;1384	1375			43
FELGLEFPNLPYYIDGDVK	Unmodified	2228.1	0.104137	51	GST-NleB2wt;GST-NleB2aaa	yes	no	0	0	0	0		By MS/MS		By MS/MS		10		7	126.02	128.09	2	2.8853e-34	40928	20201208_Nsco_1808_invitro_FADD_C4	204.18	196.43			1074100000	0	380890000	0	693220000	122	51	100	852;853;854;855;856;857;858;859;860;861;862;863;864;865;866;867;868	1441;1442;1443;1444;1445;1446;1447;1448;1449;1450;1451;1452;1453;1454;1455;1456;1457;1458;1459;1460;1461	1454			21
GLVQPTR	Unmodified	769.445	0.444637	51	GST-NleB2wt;GST-NleB2aaa	yes	no	0	0	0	0		By MS/MS		By MS/MS		1		1	29.518	31.386	2	7.5178e-06	7778	20201208_Nsco_1808_invitro_FADD_C4	143.18	143.18			10079000000	0	3446900000	0	6631700000	158	51	135	1421;1422	2420;2421;2422;2423;2424;2425;2426	2426			7
GSMLSPIR	Oxidation (M)	875.453	0.453487	51	GST-NleB2wt;GST-NleB2aaa	yes	no	0	0	1	0	By matching	By MS/MS		By MS/MS	1	3		5	51.814	53.14	1;2	2.3225e-06	19650	20201208_Nsco_1808_invitro_FADD_C4	131.04	131.04			3567200000	42002000	1406000000	0	2119100000	187	51	154	2124;2125;2126;2127;2128;2129;2130;2131;2132	3801;3802;3803;3804;3805;3806;3807;3808;3809;3810;3811;3812	3810		59	12
GSMLSPIR	Unmodified	859.459	0.458573	51	GST-NleB2wt;GST-NleB2aaa	yes	no	0	0	0	0		By MS/MS		By MS/MS		2		4	62.804	64.6	2	2.0398e-06	18274	20201208_Nsco_1808_invitro_FADD_C2	132.09	117.43			6145500000	0	2676000000	0	3469500000	188	51	154	2133;2134;2135;2136;2137;2138	3813;3814;3815;3816;3817;3818;3819;3820;3821;3822;3823;3824;3825;3826;3827;3828;3829;3830;3831;3832;3833;3834;3835;3836	3813			24
HNMLGGCPK	Unmodified	1012.46	0.458255	51	GST-NleB2wt;GST-NleB2aaa	yes	no	0	0	0	0		By MS/MS		By MS/MS		9		6	30.8	32.645	2	2.2075e-14	8353	20201208_Nsco_1808_invitro_FADD_C4	129.56	126.45			10975000000	0	5433800000	0	5541300000	215	51	178	2497;2498;2499;2500;2501;2502;2503;2504;2505;2506;2507;2508;2509;2510;2511	4628;4629;4630;4631;4632;4633;4634;4635;4636;4637;4638;4639;4640;4641;4642;4643;4644;4645;4646;4647;4648;4649;4650;4651;4652;4653;4654;4655;4656;4657	4657			30
HNMLGGCPK	Oxidation (M)	1028.45	0.45317	51	GST-NleB2wt;GST-NleB2aaa	yes	no	0	0	1	0		By MS/MS		By MS/MS		2		2	24.749	26.148	2	3.3176e-21	3014	20201208_Nsco_1808_invitro_FADD_C2	152.41	144.74			1969700000	0	526620000	0	1443000000	216	51	178	2512;2513;2514;2515	4658;4659;4660;4661	4659		60	4
IAYSKDFETLK	Unmodified	1313.69	0.686718	51	GST-NleB2wt;GST-NleB2aaa	yes	no	0	0	0	1		By MS/MS		By MS/MS		1		1	65.344	67.123	2	1.2722e-08	19459	20201208_Nsco_1808_invitro_FADD_C2	125.97	105.98			10771000	0	5386600	0	5383900	220	51	182	2523;2524	4668;4669	4668			2
IEAIPQIDK	Unmodified	1025.58	0.575711	51	GST-NleB2wt;GST-NleB2aaa	yes	no	0	0	0	0		By MS/MS		By MS/MS		1		2	69.98	71.714	2	1.1402e-07	22455	20201208_Nsco_1808_invitro_FADD_C4	147.51	142.65			4487000000	0	1611900000	0	2875200000	221	51	183	2525;2526;2527	4670;4671;4672;4673;4674;4675;4676;4677;4678;4679;4680;4681;4682;4683;4684;4685;4686	4680			17
IEAIPQIDKYLK	Unmodified	1429.82	0.818066	51	GST-NleB2wt;GST-NleB2aaa	yes	no	0	0	0	1		By MS/MS		By MS/MS		3		4	99.22	100.68	2;3	9.9431e-11	34076	20201208_Nsco_1808_invitro_FADD_C4	157.75	157.75			545210000	0	234740000	0	310470000	222	51	184	2528;2529;2530;2531;2532;2533;2534	4687;4688;4689;4690;4691;4692;4693;4694;4695;4696;4697;4698;4699;4700;4701;4702	4700			16
IESDRMIGIFVDGDFSVNQK	Oxidation (M)	2285.1	0.099797	51	GST-NleB2wt;GST-NleB2aaa	yes	no	0	0	1	1		By MS/MS				1			103.66	107.19	3	4.6584e-05	33924	20201208_Nsco_1808_invitro_FADD_C2	70.99	66.884			3534100	0	3534100	0	0	226	51	188	2548	4729	4729		61	1
IKGLVQPTR	Unmodified	1010.62	0.623664	51	GST-NleB2wt;GST-NleB2aaa	yes	no	0	0	0	1				By MS/MS				1	41.223	41.649	2	5.1646e-07	11012	20201208_Nsco_1808_invitro_FADD_C4	139.88	139.88			194450000	0	0	0	194450000	233	51	194	2612	4818;4819	4818			2
KDEVPIVNTK	Unmodified	1141.63	0.634288	51	GST-NleB2wt;GST-NleB2aaa	yes	no	0	0	0	1	By MS/MS	By MS/MS		By MS/MS	1	35		31	51.988	54.277	1;2;3	2.2797e-200	13208	20201208_Nsco_1808_invitro_FADD_C4	350.92	334.15			1829900000	4099500	753100000	0	1072700000	250	51	209	2676;2677;2678;2679;2680;2681;2682;2683;2684;2685;2686;2687;2688;2689;2690;2691;2692;2693;2694;2695;2696;2697;2698;2699;2700;2701;2702;2703;2704;2705;2706;2707;2708;2709;2710;2711;2712;2713;2714;2715;2716;2717;2718;2719;2720;2721;2722;2723;2724;2725;2726;2727;2728;2729;2730;2731;2732;2733;2734;2735;2736;2737;2738;2739;2740;2741;2742	4908;4909;4910;4911;4912;4913;4914;4915;4916;4917;4918;4919;4920;4921;4922;4923;4924;4925;4926;4927;4928;4929;4930;4931;4932;4933;4934;4935;4936;4937;4938;4939;4940;4941;4942;4943;4944;4945;4946;4947;4948;4949;4950;4951;4952;4953;4954;4955;4956;4957;4958;4959;4960;4961;4962;4963;4964;4965;4966;4967;4968;4969;4970;4971;4972;4973;4974;4975;4976;4977;4978;4979	4960			72
KFELGLEFPNLPYYIDGDVK	Unmodified	2356.2	0.1991	51	GST-NleB2wt;GST-NleB2aaa	yes	no	0	0	0	1		By MS/MS		By MS/MS		6		3	123.43	125.64	2;3	8.5718e-52	39952	20201208_Nsco_1808_invitro_FADD_C2	227.46	223.15			5788900000	0	4889700000	0	899270000	261	51	217	2823;2824;2825;2826;2827;2828;2829;2830;2831	5094;5095;5096;5097;5098;5099;5100;5101;5102;5103;5104;5105;5106;5107	5099			14
KLSDIYHDIICEQR	Unmodified	1788.88	0.882868	51	GST-NleB2wt;GST-NleB2aaa	yes	no	0	0	0	1		By MS/MS		By MS/MS		8		8	90.57	91.839	2;3;4	1.0064e-118	30357	20201208_Nsco_1808_invitro_FADD_C2	371.87	362.91			8447800000	0	3414600000	0	5033200000	265	51	221	2845;2846;2847;2848;2849;2850;2851;2852;2853;2854;2855;2856;2857;2858;2859;2860	5122;5123;5124;5125;5126;5127;5128;5129;5130;5131;5132;5133;5134;5135;5136;5137;5138;5139;5140;5141;5142;5143;5144;5145;5146;5147;5148;5149;5150;5151;5152;5153;5154;5155;5156	5133			35
LERDFENVMIIYR	Oxidation (M)	1712.86	0.855591	51	GST-NleB2wt;GST-NleB2aaa	yes	no	0	0	1	1		By MS/MS		By MS/MS		4		5	96.647	98.137	2;3	9.5467e-16	34816	20201208_Nsco_1808_invitro_FADD_C4	179.72	178.29			464920000	0	149470000	0	315440000	308	51	263	3079;3080;3081;3082;3083;3084;3085;3086;3087	5507;5508;5509;5510;5511;5512;5513;5514;5515;5516;5517;5518;5519;5520;5521;5522;5523;5524;5525;5526;5527;5528	5527		57	22
LERDFENVMIIYR	Unmodified	1696.86	0.860676	51	GST-NleB2wt;GST-NleB2aaa	yes	no	0	0	0	1		By MS/MS		By MS/MS		10		6	106.68	108.51	2;3	1.7466e-137	34782	20201208_Nsco_1808_invitro_FADD_C4	407.26	390.69			2556100000	0	746660000	0	1809400000	309	51	263	3088;3089;3090;3091;3092;3093;3094;3095;3096;3097;3098;3099;3100;3101;3102;3103	5529;5530;5531;5532;5533;5534;5535;5536;5537;5538;5539;5540;5541;5542;5543;5544;5545;5546;5547;5548;5549;5550;5551;5552;5553;5554;5555;5556;5557;5558;5559;5560;5561;5562;5563	5556			35
LERDFENVMIIYREDVDFSMYDR	Oxidation (M)	2970.35	0.352794	51	GST-NleB2wt;GST-NleB2aaa	yes	no	0	0	1	2				By MS/MS				2	115.43	115.21	3;4	3.4037e-15	38301	20201208_Nsco_1808_invitro_FADD_C4	117.62	107.38			156130000	0	0	0	156130000	310	51	264	3104;3105	5564;5565	5565		57;58	2
LERDFENVMIIYREDVDFSMYDR	Unmodified	2954.36	0.357879	51	GST-NleB2wt;GST-NleB2aaa	yes	no	0	0	0	2				By MS/MS				2	117.15	116.93	3;4	2.1039e-65	39086	20201208_Nsco_1808_invitro_FADD_C4	241.71	241.67			117490000	0	0	0	117490000	311	51	264	3106;3107	5566;5567;5568;5569;5570	5570			5
LERDFENVMIIYREDVDFSMYDRK	Oxidation (M)	3098.45	0.447757	51	GST-NleB2wt;GST-NleB2aaa	yes	no	0	0	1	3		By MS/MS		By MS/MS		1		2	113.23	114.21	4;5	5.1863e-10	37655	20201208_Nsco_1808_invitro_FADD_C4	92.198	92.195			163620000	0	17796000	0	145820000	312	51	265	3108;3109;3110	5571;5572;5573	5573		57;58	3
LERDFENVMIIYREDVDFSMYDRK	Unmodified	3082.45	0.452842	51	GST-NleB2wt;GST-NleB2aaa	yes	no	0	0	0	3				By MS/MS				2	115.44	115.21	4;5	8.561e-28	38195	20201208_Nsco_1808_invitro_FADD_C4	157.84	152.68			241900000	0	0	0	241900000	313	51	265	3111;3112	5574;5575;5576;5577;5578	5574			5
LGTIYAPDGISMHVDR	Oxidation (M)	1759.86	0.856319	51	GST-NleB2wt;GST-NleB2aaa	yes	no	0	0	1	0		By MS/MS		By MS/MS		10		13	83.501	84.933	2;3	1.1185e-05	30057	20201208_Nsco_1808_invitro_FADD_C4	102.87	102.87			2752500000	0	1265600000	0	1486900000	320	51	272	3189;3190;3191;3192;3193;3194;3195;3196;3197;3198;3199;3200;3201;3202;3203;3204;3205;3206;3207;3208;3209;3210;3211	5738;5739;5740;5741;5742;5743;5744;5745;5746;5747;5748;5749;5750;5751;5752;5753;5754;5755;5756;5757;5758;5759;5760;5761;5762;5763;5764;5765;5766;5767;5768;5769;5770;5771;5772;5773;5774;5775;5776;5777;5778;5779;5780;5781;5782;5783;5784;5785;5786;5787;5788;5789	5784		62	52
LGTIYAPDGISMHVDR	Unmodified	1743.86	0.861405	51	GST-NleB2wt;GST-NleB2aaa	yes	no	0	0	0	0		By MS/MS		By MS/MS		9		13	95.013	96.606	2;3	6.5974e-23	30944	20201208_Nsco_1808_invitro_FADD_C4	170.04	166.69			10106000000	0	4627000000	0	5479100000	321	51	272	3212;3213;3214;3215;3216;3217;3218;3219;3220;3221;3222;3223;3224;3225;3226;3227;3228;3229;3230;3231;3232;3233	5790;5791;5792;5793;5794;5795;5796;5797;5798;5799;5800;5801;5802;5803;5804;5805;5806;5807;5808;5809;5810;5811;5812;5813;5814;5815;5816;5817;5818;5819;5820;5821;5822;5823;5824;5825;5826;5827;5828;5829;5830;5831;5832;5833;5834;5835;5836;5837;5838	5826			49
LGTIYAPDGISMHVDRR	Oxidation (M)	1915.96	0.95743	51	GST-NleB2wt;GST-NleB2aaa	yes	no	0	0	1	1		By MS/MS		By MS/MS		12		12	76.57	78.137	2;3;4	1.1488e-20	26977	20201208_Nsco_1808_invitro_FADD_C4	157.25	151.52			2372900000	0	991220000	0	1381600000	322	51	273	3234;3235;3236;3237;3238;3239;3240;3241;3242;3243;3244;3245;3246;3247;3248;3249;3250;3251;3252;3253;3254;3255;3256;3257	5839;5840;5841;5842;5843;5844;5845;5846;5847;5848;5849;5850;5851;5852;5853;5854;5855;5856;5857;5858;5859;5860;5861;5862;5863;5864;5865;5866;5867;5868;5869;5870;5871;5872;5873;5874;5875;5876;5877;5878;5879;5880;5881;5882;5883;5884;5885;5886;5887;5888;5889;5890;5891;5892;5893	5885		62	55
LGTIYAPDGISMHVDRR	Unmodified	1899.96	0.962516	51	GST-NleB2wt;GST-NleB2aaa	yes	no	0	0	0	1	By matching	By MS/MS		By MS/MS	2	16		12	86.941	88.632	2;3;4	7.3035e-78	25817	20201208_Nsco_1808_invitro_FADD_C2	300.27	284.02			8932100000	4378400	3768400000	0	5159300000	323	51	273	3258;3259;3260;3261;3262;3263;3264;3265;3266;3267;3268;3269;3270;3271;3272;3273;3274;3275;3276;3277;3278;3279;3280;3281;3282;3283;3284;3285;3286;3287	5894;5895;5896;5897;5898;5899;5900;5901;5902;5903;5904;5905;5906;5907;5908;5909;5910;5911;5912;5913;5914;5915;5916;5917;5918;5919;5920;5921;5922;5923;5924;5925;5926;5927;5928;5929;5930;5931;5932;5933;5934;5935;5936;5937;5938;5939;5940;5941;5942;5943;5944;5945;5946;5947;5948;5949;5950;5951;5952;5953;5954;5955;5956;5957;5958;5959;5960;5961;5962	5905			69
LLLEYLEEK	Unmodified	1148.63	0.632891	51	GST-NleB2wt;GST-NleB2aaa	yes	no	0	0	0	0		By MS/MS	By MS/MS	By MS/MS		11	1	13	120.25	122.37	2	1.356e-09	40057	20201208_Nsco_1808_invitro_FADD_C4	121.85	121.85			16162000000	0	7297600000	0	8864600000	335	51	285	3335;3336;3337;3338;3339;3340;3341;3342;3343;3344;3345;3346;3347;3348;3349;3350;3351;3352;3353;3354;3355;3356;3357;3358;3359	6012;6013;6014;6015;6016;6017;6018;6019;6020;6021;6022;6023;6024;6025;6026;6027;6028;6029;6030;6031;6032;6033;6034;6035;6036;6037;6038;6039;6040;6041;6042;6043;6044;6045;6046;6047;6048;6049;6050;6051;6052;6053;6054;6055;6056;6057;6058;6059;6060;6061;6062;6063;6064	6056			53
LLLEYLEEKYEEHLYER	Unmodified	2268.13	0.131415	51	GST-NleB2wt;GST-NleB2aaa	yes	no	0	0	0	1		By MS/MS		By MS/MS		2		3	115.95	117.17	3;4	1.9369e-36	38793	20201208_Nsco_1808_invitro_FADD_C4	213.61	201.66			811310000	0	245340000	0	565970000	336	51	286	3360;3361;3362;3363;3364	6065;6066;6067;6068;6069;6070;6071	6071			7
LLLEYLEEKYEEHLYERDEGDK	Unmodified	2812.34	0.344321	51	GST-NleB2wt;GST-NleB2aaa	yes	no	0	0	0	2				By MS/MS				1	114.81	114.58	4	0.013607	38048	20201208_Nsco_1808_invitro_FADD_C4	39.68	39.105			26899000	0	0	0	26899000	337	51	287	3365	6072	6072			1
LLLEYLEEKYEEHLYERDEGDKWR	Unmodified	3154.52	0.524745	51	GST-NleB2wt;GST-NleB2aaa	yes	no	0	0	0	3				By MS/MS				4	116.13	115.91	4;5;6	7.5539e-59	38129	20201208_Nsco_1808_invitro_FADD_C4	209.97	207.24			423080000	0	0	0	423080000	338	51	288	3366;3367;3368;3369	6073;6074;6075;6076;6077	6073			5
LPEMLK	Oxidation (M)	745.404	0.404412	51	GST-NleB2wt;GST-NleB2aaa	yes	no	0	0	1	0		By matching		By MS/MS		1		1	61.436	63.242	1	0.0012401	19190	20201208_Nsco_1808_invitro_FADD_C4	97.64	97.64			331990000	0	171800000	0	160190000	351	51	299	3475;3476	6255	6255		63	1
LSDIYHDIICEQR	Unmodified	1660.79	0.787905	51	GST-NleB2wt;GST-NleB2aaa	yes	no	0	0	0	0		By MS/MS		By MS/MS		2		2	88.377	90.016	2;3	2.6071e-72	28855	20201208_Nsco_1808_invitro_FADD_C4	322.92	313.37			5834200000	0	1785200000	0	4049000000	361	51	309	3522;3523;3524;3525	6302;6303;6304;6305;6306;6307;6308;6309;6310;6311;6312;6313;6314;6315;6316;6317;6318;6319;6320;6321;6322;6323;6324	6321			23
LSDIYHDIICEQRLR	Hex (R)	2092.03	0.0259038	51	GST-NleB2wt;GST-NleB2aaa	yes	no	0	1	0	1		By MS/MS		By MS/MS		2		2	92.269	93.968	3;4	0.00029981	30434	20201208_Nsco_1808_invitro_FADD_C4	90.444	85.542			63714000	0	21624000	0	42090000	362	51	310	3526;3527;3528;3529	6325;6326;6327	6326	13;14		3
LTQSMAIIR	Oxidation (M)	1047.57	0.574665	51	GST-NleB2wt;GST-NleB2aaa	yes	no	0	0	1	0		By MS/MS		By MS/MS		13		17	60.422	62.234	2	5.7845e-08	21819	20201208_Nsco_1808_invitro_FADD_C4	135.84	128.17			3441300000	0	1727400000	0	1713900000	368	51	316	3572;3573;3574;3575;3576;3577;3578;3579;3580;3581;3582;3583;3584;3585;3586;3587;3588;3589;3590;3591;3592;3593;3594;3595;3596;3597;3598;3599;3600;3601	6403;6404;6405;6406;6407;6408;6409;6410;6411;6412;6413;6414;6415;6416;6417;6418;6419;6420;6421;6422;6423;6424;6425;6426;6427;6428;6429;6430;6431;6432;6433;6434;6435;6436;6437;6438;6439;6440;6441;6442;6443;6444;6445;6446;6447;6448;6449;6450;6451;6452;6453;6454;6455;6456;6457;6458;6459;6460;6461;6462;6463;6464	6447		64	62
LTQSMAIIR	Unmodified	1031.58	0.57975	51	GST-NleB2wt;GST-NleB2aaa	yes	no	0	0	0	0		By MS/MS		By MS/MS		2		3	69.579	71.839	2	3.3224e-09	23364	20201208_Nsco_1808_invitro_FADD_C4	111.29	111.29			8427100000	0	3928100000	0	4499000000	369	51	316	3602;3603;3604;3605;3606	6465;6466;6467;6468;6469;6470;6471;6472;6473;6474;6475;6476;6477;6478;6479;6480;6481;6482	6481			18
LVCFKK	Unmodified	793.452	0.452031	51	GST-NleB2wt;GST-NleB2aaa	yes	no	0	0	0	1		By MS/MS		By MS/MS		2		2	33.059	34.991	2	0.0010638	8344	20201208_Nsco_1808_invitro_FADD_C4	100.04	74.958			3844700000	0	1539400000	0	2305200000	370	51	317	3607;3608;3609;3610	6483;6484;6485;6486;6487;6488;6489;6490;6491;6492;6493;6494;6495;6496;6497;6498;6499;6500	6492			18
MFEDRLCHK	Unmodified	1234.56	0.558697	51	GST-NleB2wt;GST-NleB2aaa	yes	no	0	0	0	1		By MS/MS		By MS/MS		2		2	39.876	41.831	2;3	5.3906e-07	11164	20201208_Nsco_1808_invitro_FADD_C4	128	107.67			213020000	0	102450000	0	110560000	381	51	324	3824;3825;3826;3827	6970;6971;6972	6971			3
MIGIFVDGDFSVNQK	Oxidation (M)	1684.81	0.813057	51	GST-NleB2wt;GST-NleB2aaa	yes	no	0	0	1	0	By MS/MS	By MS/MS		By MS/MS	1	4		6	113.5	114.67	2	5.5995e-41	36006	20201208_Nsco_1808_invitro_FADD_C2	176.95	174.02			435030000	6551800	205490000	0	222990000	384	51	327	3831;3832;3833;3834;3835;3836;3837;3838;3839;3840;3841	6976;6977;6978;6979;6980;6981;6982;6983;6984;6985;6986;6987;6988;6989;6990;6991;6992;6993;6994;6995	6984		61	20
MIGIFVDGDFSVNQK	Unmodified	1668.82	0.818143	51	GST-NleB2wt;GST-NleB2aaa	yes	no	0	0	0	0		By MS/MS		By MS/MS		14		11	124.54	126.3	2	1.5714e-52	40353	20201208_Nsco_1808_invitro_FADD_C2	199.08	196.8			2295000000	0	1280300000	0	1014700000	385	51	327	3842;3843;3844;3845;3846;3847;3848;3849;3850;3851;3852;3853;3854;3855;3856;3857;3858;3859;3860;3861;3862;3863;3864;3865;3866	6996;6997;6998;6999;7000;7001;7002;7003;7004;7005;7006;7007;7008;7009;7010;7011;7012;7013;7014;7015;7016;7017;7018;7019;7020;7021;7022;7023;7024;7025;7026;7027;7028;7029;7030;7031	7017			36
MSPILGYWK	Oxidation (M)	1109.56	0.557952	51	GST-NleB2wt;GST-NleB2aaa	yes	no	0	0	1	0		By MS/MS		By MS/MS		5		5	98.369	99.899	2	9.4099e-06	35693	20201208_Nsco_1808_invitro_FADD_C4	100.45	98.473			1891000000	0	651910000	0	1239000000	392	51	331	3906;3907;3908;3909;3910;3911;3912;3913;3914;3915	7095;7096;7097;7098;7099;7100;7101;7102;7103;7104;7105;7106;7107;7108;7109;7110;7111;7112;7113;7114;7115;7116	7116		65	22
MSPILGYWK	Unmodified	1093.56	0.563038	51	GST-NleB2wt;GST-NleB2aaa	yes	no	0	0	0	0		By MS/MS		By MS/MS		3		5	108.93	110.27	1;2	0.00016625	33764	20201208_Nsco_1808_invitro_FADD_C2	86.953	73.306			7507400000	0	2426000000	0	5081400000	393	51	331	3916;3917;3918;3919;3920;3921;3922;3923	7117;7118;7119;7120;7121;7122;7123;7124;7125;7126;7127;7128;7129;7130;7131;7132;7133;7134;7135;7136;7137;7138;7139;7140	7118			24
NDSVNIENSAIIVNR	Unmodified	1656.84	0.843112	51	GST-NleB2wt;GST-NleB2aaa	yes	no	0	0	0	0	By matching	By MS/MS	By MS/MS	By MS/MS	1	14	2	15	101.41	102.2	2	1.5263e-168	28401	20201208_Nsco_1808_invitro_FADD_C4	314.78	307.18			9015300000	7247700	4063300000	1880200	4942800000	404	51	340	4114;4115;4116;4117;4118;4119;4120;4121;4122;4123;4124;4125;4126;4127;4128;4129;4130;4131;4132;4133;4134;4135;4136;4137;4138;4139;4140;4141;4142;4143;4144;4145	7444;7445;7446;7447;7448;7449;7450;7451;7452;7453;7454;7455;7456;7457;7458;7459;7460;7461;7462;7463;7464;7465;7466;7467;7468;7469;7470;7471;7472;7473;7474;7475;7476;7477;7478;7479;7480;7481;7482;7483;7484;7485;7486;7487;7488;7489;7490;7491;7492;7493;7494	7487			51
NHAWFDFFR	Unmodified	1238.56	0.562127	51	GST-NleB2wt;GST-NleB2aaa	yes	no	0	0	0	0		By MS/MS		By MS/MS		7		10	121.24	122.77	2;3	6.8506e-12	37970	20201208_Nsco_1808_invitro_FADD_C2	230.54	216.55			10012000000	0	3010000000	0	7001500000	406	51	342	4148;4149;4150;4151;4152;4153;4154;4155;4156;4157;4158;4159;4160;4161;4162;4163;4164	7497;7498;7499;7500;7501;7502;7503;7504;7505;7506;7507;7508;7509;7510;7511;7512;7513;7514;7515;7516;7517;7518;7519;7520;7521;7522;7523;7524;7525;7526;7527;7528;7529	7499			33
NLALLK	Unmodified	670.438	0.437761	51	GST-NleB2wt;GST-NleB2aaa	yes	no	0	0	0	0		By MS/MS		By matching		2		2	72.802	74.472	1	0.0018363	19928	20201208_Nsco_1808_invitro_FADD_C2	120.76	120.76			5658600000	0	2650100000	0	3008500000	426	51	356	4298;4299;4300;4301	7695;7696	7695			2
QHPYLDNVTNAAR	Unmodified	1497.73	0.732439	51	GST-NleB2wt;GST-NleB2aaa	yes	no	0	0	0	0		By MS/MS		By MS/MS		13		14	56.079	57.681	2;3	2.3043e-35	12597	20201208_Nsco_1808_invitro_FADD_C2	169.76	169.55			11501000000	0	4949200000	0	6551500000	469	51	389	4643;4644;4645;4646;4647;4648;4649;4650;4651;4652;4653;4654;4655;4656;4657;4658;4659;4660;4661;4662;4663;4664;4665;4666;4667;4668;4669	8160;8161;8162;8163;8164;8165;8166;8167;8168;8169;8170;8171;8172;8173;8174;8175;8176;8177;8178;8179;8180;8181;8182;8183;8184;8185;8186;8187;8188;8189;8190;8191;8192;8193;8194;8195;8196;8197;8198;8199;8200;8201;8202;8203;8204;8205;8206;8207;8208;8209;8210;8211;8212	8175			53
RDEYLLNLLEK	Unmodified	1404.76	0.76128	51	GST-NleB2wt;GST-NleB2aaa	yes	no	0	0	0	1		By MS/MS		By MS/MS		11		11	120.13	121.93	2;3	1.3842e-18	36931	20201208_Nsco_1808_invitro_FADD_C4	239.55	219.03			30451000000	0	8762100000	0	21689000000	495	51	414	4855;4856;4857;4858;4859;4860;4861;4862;4863;4864;4865;4866;4867;4868;4869;4870;4871;4872;4873;4874;4875;4876	8492;8493;8494;8495;8496;8497;8498;8499;8500;8501;8502;8503;8504;8505;8506;8507;8508;8509;8510;8511;8512;8513;8514;8515;8516;8517;8518;8519;8520;8521;8522;8523;8524;8525;8526;8527;8528;8529;8530;8531;8532;8533;8534;8535;8536;8537;8538;8539;8540;8541;8542;8543;8544;8545;8546;8547;8548;8549;8550;8551;8552;8553;8554	8527			63
RDEYLLNLLEK	Hex (R)	1566.81	0.814103	51	GST-NleB2wt;GST-NleB2aaa	yes	no	0	1	0	1				By MS/MS				1	110.64	110.46	2	1.4479e-05	36503	20201208_Nsco_1808_invitro_FADD_C4	107.85	101.24			24426000	0	0	0	24426000	496	51	414	4877	8555	8555	15		1
RIEAIPQIDK	Unmodified	1181.68	0.676822	51	GST-NleB2wt;GST-NleB2aaa	yes	no	0	0	0	1	By matching	By MS/MS	By MS/MS	By MS/MS	1	13	1	19	75.138	75.756	1;2;3	6.5915e-10	20204	20201208_Nsco_1808_invitro_FADD_C4	208.63	208.63			15689000000	1830500	6684400000	7597800	8995200000	502	51	420	4930;4931;4932;4933;4934;4935;4936;4937;4938;4939;4940;4941;4942;4943;4944;4945;4946;4947;4948;4949;4950;4951;4952;4953;4954;4955;4956;4957;4958;4959;4960;4961;4962;4963	8669;8670;8671;8672;8673;8674;8675;8676;8677;8678;8679;8680;8681;8682;8683;8684;8685;8686;8687;8688;8689;8690;8691;8692;8693;8694;8695;8696;8697;8698;8699;8700;8701;8702;8703;8704;8705;8706;8707;8708;8709;8710;8711;8712;8713;8714;8715;8716;8717;8718;8719;8720;8721;8722;8723;8724;8725;8726;8727;8728;8729;8730;8731;8732;8733;8734;8735;8736;8737;8738;8739;8740;8741;8742;8743;8744;8745;8746;8747;8748	8715			80
RIEAIPQIDKYLK	Unmodified	1585.92	0.919177	51	GST-NleB2wt;GST-NleB2aaa	yes	no	0	0	0	2		By MS/MS		By MS/MS		3		5	94.863	96.228	2;3;4	7.7956e-16	29963	20201208_Nsco_1808_invitro_FADD_C2	159	159			674050000	0	270540000	0	403510000	503	51	421	4964;4965;4966;4967;4968;4969;4970;4971	8749;8750;8751;8752;8753;8754;8755;8756;8757;8758;8759;8760;8761	8751			13
RNDSVNIENSAIIVNR	Hex (R)	1975	0.997046	51	GST-NleB2wt;GST-NleB2aaa	yes	no	0	1	0	1		By MS/MS		By MS/MS		3		2	73.594	75.252	2;3	1.4405e-19	22267	20201208_Nsco_1808_invitro_FADD_C2	160.69	152.17			129430000	0	76346000	0	53089000	511	51	428	4990;4991;4992;4993;4994	8781;8782;8783;8784;8785;8786;8787	8783	16		7
RNDSVNIENSAIIVNR	Unmodified	1812.94	0.944223	51	GST-NleB2wt;GST-NleB2aaa	yes	no	0	0	0	1		By MS/MS		By MS/MS		15		11	87.289	88.806	2;3	3.8472e-214	22806	20201208_Nsco_1808_invitro_FADD_C2	462.09	461.12			5747600000	0	2618900000	0	3128700000	512	51	428	4995;4996;4997;4998;4999;5000;5001;5002;5003;5004;5005;5006;5007;5008;5009;5010;5011;5012;5013;5014;5015;5016;5017;5018;5019;5020	8788;8789;8790;8791;8792;8793;8794;8795;8796;8797;8798;8799;8800;8801;8802;8803;8804;8805;8806;8807;8808;8809;8810;8811;8812;8813;8814;8815;8816;8817;8818;8819;8820;8821;8822;8823;8824;8825;8826;8827;8828;8829;8830;8831;8832;8833;8834;8835;8836;8837;8838;8839;8840	8796			53
RNHAWFDFFR	Unmodified	1394.66	0.663238	51	GST-NleB2wt;GST-NleB2aaa	yes	no	0	0	0	1		By MS/MS		By MS/MS		2		8	112.62	113.33	2;3	2.3473e-36	36838	20201208_Nsco_1808_invitro_FADD_C4	285.63	281.18			1711100000	0	42814000	0	1668300000	513	51	429	5021;5022;5023;5024;5025;5026;5027;5028;5029;5030	8841;8842;8843;8844;8845;8846;8847;8848;8849;8850;8851;8852;8853;8854;8855;8856;8857;8858	8852			18
SDLVPRGSMLSPIR	Hex (R)	1688.88	0.87672	51	GST-NleB2wt;GST-NleB2aaa	yes	no	0	1	0	1		By MS/MS		By MS/MS		2		1	87.441	89.641	2;3	0.00077932	27578	20201208_Nsco_1808_invitro_FADD_C2	81.311	79.983			26660000	0	17695000	0	8965100	536	51	449	5167;5168;5169	9050;9051	9050	17		2
SNHPALLEGLSFMHSK	Oxidation (M)	1782.87	0.872304	51	GST-NleB2wt;GST-NleB2aaa	yes	no	0	0	1	0		By MS/MS		By MS/MS		16		14	92.662	94.4	2;3;4	2.2934e-32	31860	20201208_Nsco_1808_invitro_FADD_C2	232.22	231.67			7646200000	0	4047600000	0	3598600000	582	51	494	5619;5620;5621;5622;5623;5624;5625;5626;5627;5628;5629;5630;5631;5632;5633;5634;5635;5636;5637;5638;5639;5640;5641;5642;5643;5644;5645;5646;5647;5648	9765;9766;9767;9768;9769;9770;9771;9772;9773;9774;9775;9776;9777;9778;9779;9780;9781;9782;9783;9784;9785;9786;9787;9788;9789;9790;9791;9792;9793;9794;9795;9796;9797;9798;9799;9800;9801;9802;9803;9804;9805;9806;9807;9808;9809;9810;9811;9812;9813;9814;9815;9816;9817;9818;9819;9820;9821;9822;9823;9824;9825;9826;9827;9828;9829;9830;9831;9832;9833;9834;9835;9836;9837;9838;9839;9840;9841;9842;9843;9844…	9801		68	95
SNHPALLEGLSFMHSK	Unmodified	1766.88	0.877389	51	GST-NleB2wt;GST-NleB2aaa	yes	no	0	0	0	0		By MS/MS		By MS/MS		12		14	107.45	108.92	2;3;4	9.3752e-82	32429	20201208_Nsco_1808_invitro_FADD_C2	322.19	313.89			20936000000	0	9932300000	0	11004000000	583	51	494	5649;5650;5651;5652;5653;5654;5655;5656;5657;5658;5659;5660;5661;5662;5663;5664;5665;5666;5667;5668;5669;5670;5671;5672;5673;5674	9860;9861;9862;9863;9864;9865;9866;9867;9868;9869;9870;9871;9872;9873;9874;9875;9876;9877;9878;9879;9880;9881;9882;9883;9884;9885;9886;9887;9888;9889;9890;9891;9892;9893;9894;9895;9896;9897;9898;9899;9900;9901;9902;9903;9904;9905;9906;9907;9908;9909;9910;9911;9912;9913;9914;9915;9916;9917;9918;9919;9920;9921;9922;9923;9924;9925;9926;9927;9928;9929;9930;9931;9932;9933	9875			74
SPILGYWK	Unmodified	962.523	0.522553	51	GST-NleB2wt;GST-NleB2aaa	yes	no	0	0	0	0		By MS/MS		By MS/MS		7		5	95.363	96.83	2	6.9997e-07	29905	20201208_Nsco_1808_invitro_FADD_C2	108.24	107.16			3205900000	0	1192500000	0	2013400000	584	51	495	5675;5676;5677;5678;5679;5680;5681;5682;5683;5684;5685;5686	9934;9935;9936;9937;9938;9939;9940;9941;9942;9943;9944;9945;9946;9947;9948;9949;9950;9951;9952;9953;9954;9955;9956;9957;9958;9959;9960	9945			27
SPILGYWKIK	Unmodified	1203.7	0.70158	51	GST-NleB2wt;GST-NleB2aaa	yes	no	0	0	0	1				By MS/MS				1	95.215	95.12	2	0.018877	30800	20201208_Nsco_1808_invitro_FADD_C4	58.716	58.716			5609300	0	0	0	5609300	585	51	496	5687	9961	9961			1
TEDKRDEYLLNLLEK	Unmodified	1877.97	0.973457	51	GST-NleB2wt;GST-NleB2aaa	yes	no	0	0	0	2		By MS/MS		By MS/MS		2		2	104.32	106.03	3	7.1551e-23	31879	20201208_Nsco_1808_invitro_FADD_C2	176.08	173.94			96669000	0	39543000	0	57126000	611	51	521	5879;5880;5881;5882	10254;10255;10256;10257	10254			4
TPILFQWFEPNPER	Unmodified	1772.89	0.888606	51	GST-NleB2wt;GST-NleB2aaa	yes	no	0	0	0	0		By MS/MS		By MS/MS		12		19	128.43	129.96	2	6.6746e-210	41127	20201208_Nsco_1808_invitro_FADD_C4	357.56	357.56			22124000000	0	8994500000	0	13130000000	635	51	542	6038;6039;6040;6041;6042;6043;6044;6045;6046;6047;6048;6049;6050;6051;6052;6053;6054;6055;6056;6057;6058;6059;6060;6061;6062;6063;6064;6065;6066;6067;6068	10539;10540;10541;10542;10543;10544;10545;10546;10547;10548;10549;10550;10551;10552;10553;10554;10555;10556;10557;10558;10559;10560;10561;10562;10563;10564;10565;10566;10567;10568;10569;10570;10571;10572;10573;10574;10575;10576	10573			38
TTFHNSVNIVQSSPCQTVSFAGK	Unmodified	2508.21	0.206722	51	GST-NleB2wt;GST-NleB2aaa	yes	no	0	0	0	0		By MS/MS	By MS/MS	By MS/MS		8	1	8	89.944	89.996	2;3	4.4357e-278	28476	20201208_Nsco_1808_invitro_FADD_C4	467.01	466.76			12214000000	0	5860000000	3259600	6350300000	648	51	551	6132;6133;6134;6135;6136;6137;6138;6139;6140;6141;6142;6143;6144;6145;6146;6147;6148	10664;10665;10666;10667;10668;10669;10670;10671;10672;10673;10674;10675;10676;10677;10678;10679;10680;10681;10682;10683;10684;10685;10686;10687;10688;10689;10690;10691;10692;10693;10694;10695;10696;10697;10698;10699;10700;10701;10702	10695			39
TTFHNSVNIVQSSPCQTVSFAGKEYELK	Unmodified	3170.53	0.534263	51	GST-NleB2wt;GST-NleB2aaa	yes	no	0	0	0	1		By MS/MS		By MS/MS		1		1	97.226	98.982	4	2.7913e-18	30830	20201208_Nsco_1808_invitro_FADD_C2	113.5	106.1			34859000	0	17324000	0	17535000	649	51	552	6149;6150	10703;10704	10703			2
VDAHPYYDGLGK	Unmodified	1333.63	0.630266	51	GST-NleB2wt;GST-NleB2aaa	yes	no	0	0	0	0	By matching	By MS/MS		By MS/MS	1	16		22	58.414	60.149	1;2;3	2.9407e-17	16024	20201208_Nsco_1808_invitro_FADD_C4	233.14	232.31			16275000000	2008400	8052900000	0	8219600000	653	51	555	6169;6170;6171;6172;6173;6174;6175;6176;6177;6178;6179;6180;6181;6182;6183;6184;6185;6186;6187;6188;6189;6190;6191;6192;6193;6194;6195;6196;6197;6198;6199;6200;6201;6202;6203;6204;6205;6206;6207	10786;10787;10788;10789;10790;10791;10792;10793;10794;10795;10796;10797;10798;10799;10800;10801;10802;10803;10804;10805;10806;10807;10808;10809;10810;10811;10812;10813;10814;10815;10816;10817;10818;10819;10820;10821;10822;10823;10824;10825;10826;10827;10828;10829;10830;10831;10832;10833;10834;10835;10836;10837;10838;10839;10840;10841;10842;10843;10844;10845;10846;10847;10848;10849;10850;10851;108…	10859			90
VDAHPYYDGLGKGVK	Unmodified	1617.82	0.815106	51	GST-NleB2wt;GST-NleB2aaa	yes	no	0	0	0	1		By MS/MS		By MS/MS		1		1	55.061	56.937	3	0.0095232	15511	20201208_Nsco_1808_invitro_FADD_C2	43.592	42.455			9786300	0	3903300	0	5883000	654	51	556	6208;6209	10876;10877	10876			2
VDFLSKLPEMLK	Oxidation (M)	1434.78	0.779238	51	GST-NleB2wt;GST-NleB2aaa	yes	no	0	0	1	1		By MS/MS		By MS/MS		5		3	109.61	111.71	2;3	2.0685e-05	38498	20201208_Nsco_1808_invitro_FADD_C2	99.985	84.777			244650000	0	139200000	0	105440000	658	51	558	6223;6224;6225;6226;6227;6228;6229;6230	10894;10895;10896;10897;10898;10899;10900;10901	10898		63	8
VDFLSKLPEMLK	Unmodified	1418.78	0.784323	51	GST-NleB2wt;GST-NleB2aaa	yes	no	0	0	0	1		By MS/MS		By MS/MS		2		2	116.62	118.2	2;3	4.1985e-13	38484	20201208_Nsco_1808_invitro_FADD_C2	206.36	198.26			1415000000	0	584320000	0	830730000	659	51	558	6231;6232;6233;6234	10902;10903;10904;10905;10906;10907;10908	10904			7
VIDEKTPILFQWFEPNPER	Unmodified	2357.21	0.205583	51	GST-NleB2wt;GST-NleB2aaa	yes	no	0	0	0	1		By MS/MS		By MS/MS		9		5	121.73	122.95	2;3	2.3534e-106	40028	20201208_Nsco_1808_invitro_FADD_C4	347.76	342.68			11687000000	0	5204600000	0	6482900000	665	51	564	6251;6252;6253;6254;6255;6256;6257;6258;6259;6260;6261;6262;6263;6264	10927;10928;10929;10930;10931;10932;10933;10934;10935;10936;10937;10938;10939;10940;10941;10942;10943;10944;10945	10938			19
YEEHLYER	Unmodified	1137.51	0.509088	51	GST-NleB2wt;GST-NleB2aaa	yes	no	0	0	0	0		By MS/MS		By MS/MS		4		2	34.402	36.317	2;3	2.9052e-07	8468	20201208_Nsco_1808_invitro_FADD_C2	131.06	130.88			3340700000	0	1079600000	0	2261100000	697	51	593	6496;6497;6498;6499;6500;6501	11302;11303;11304;11305;11306;11307;11308;11309;11310;11311;11312;11313;11314;11315;11316;11317;11318;11319;11320;11321;11322;11323;11324;11325;11326;11327;11328;11329;11330;11331;11332;11333;11334;11335;11336;11337;11338;11339;11340;11341	11304			40
YEEHLYERDEGDK	Unmodified	1681.72	0.721994	51	GST-NleB2wt;GST-NleB2aaa	yes	no	0	0	0	1		By MS/MS		By MS/MS		2		2	31.149	33.06	2;3	4.5325e-19	7148	20201208_Nsco_1808_invitro_FADD_C2	213.63	203.4			195760000	0	63503000	0	132260000	698	51	594	6502;6503;6504;6505	11342;11343;11344;11345;11346;11347	11344			6
YEEHLYERDEGDKWR	Unmodified	2023.9	0.902418	51	GST-NleB2wt;GST-NleB2aaa	yes	no	0	0	0	2		By MS/MS		By MS/MS		45		53	82.2	83.821	2;3;4;5	1.4826e-95	13982	20201208_Nsco_1808_invitro_FADD_C4	343.47	343.47			8729300000	0	2536800000	0	6192500000	699	51	595	6506;6507;6508;6509;6510;6511;6512;6513;6514;6515;6516;6517;6518;6519;6520;6521;6522;6523;6524;6525;6526;6527;6528;6529;6530;6531;6532;6533;6534;6535;6536;6537;6538;6539;6540;6541;6542;6543;6544;6545;6546;6547;6548;6549;6550;6551;6552;6553;6554;6555;6556;6557;6558;6559;6560;6561;6562;6563;6564;6565;6566;6567;6568;6569;6570;6571;6572;6573;6574;6575;6576;6577;6578;6579;6580;6581;6582;6583;6584;6585…	11348;11349;11350;11351;11352;11353;11354;11355;11356;11357;11358;11359;11360;11361;11362;11363;11364;11365;11366;11367;11368;11369;11370;11371;11372;11373;11374;11375;11376;11377;11378;11379;11380;11381;11382;11383;11384;11385;11386;11387;11388;11389;11390;11391;11392;11393;11394;11395;11396;11397;11398;11399;11400;11401;11402;11403;11404;11405;11406;11407;11408;11409;11410;11411;11412;11413;114…	11436			153
YIADKHNMLGGCPK	Oxidation (M)	1618.76	0.759582	51	GST-NleB2wt;GST-NleB2aaa	yes	no	0	0	1	1		By MS/MS		By MS/MS		12		21	36.732	38.4	2;3	5.2717e-13	6750	20201208_Nsco_1808_invitro_FADD_C2	138.25	127.96			2127600000	0	887310000	0	1240300000	706	51	602	6670;6671;6672;6673;6674;6675;6676;6677;6678;6679;6680;6681;6682;6683;6684;6685;6686;6687;6688;6689;6690;6691;6692;6693;6694;6695;6696;6697;6698;6699;6700;6701;6702	11621;11622;11623;11624;11625;11626;11627;11628;11629;11630;11631;11632;11633;11634;11635;11636;11637;11638;11639;11640;11641;11642;11643;11644;11645;11646;11647;11648;11649;11650;11651;11652;11653;11654;11655;11656;11657;11658;11659;11660;11661;11662	11625		60	42
YIADKHNMLGGCPK	Unmodified	1602.76	0.764667	51	GST-NleB2wt;GST-NleB2aaa	yes	no	0	0	0	1	By matching	By MS/MS		By MS/MS	1	16		15	48.214	49.955	2;3;4	2.0966e-30	11235	20201208_Nsco_1808_invitro_FADD_C2	249.83	246.48			6591500000	6382000	3105300000	0	3479800000	707	51	602	6703;6704;6705;6706;6707;6708;6709;6710;6711;6712;6713;6714;6715;6716;6717;6718;6719;6720;6721;6722;6723;6724;6725;6726;6727;6728;6729;6730;6731;6732;6733;6734	11663;11664;11665;11666;11667;11668;11669;11670;11671;11672;11673;11674;11675;11676;11677;11678;11679;11680;11681;11682;11683;11684;11685;11686;11687;11688;11689;11690;11691;11692;11693;11694;11695;11696;11697;11698;11699;11700;11701;11702;11703;11704;11705;11706;11707;11708;11709;11710	11664			48
YIAWPLQGWQATFGGGDHPPK	Unmodified	2325.13	0.133086	51	GST-NleB2wt;GST-NleB2aaa	yes	no	0	0	0	0		By MS/MS		By MS/MS		15		18	125.17	126.79	2;3	6.2404e-48	39243	20201208_Nsco_1808_invitro_FADD_C4	223.72	210.15			33398000000	0	15476000000	0	17922000000	708	51	603	6735;6736;6737;6738;6739;6740;6741;6742;6743;6744;6745;6746;6747;6748;6749;6750;6751;6752;6753;6754;6755;6756;6757;6758;6759;6760;6761;6762;6763;6764;6765;6766;6767	11711;11712;11713;11714;11715;11716;11717;11718;11719;11720;11721;11722;11723;11724;11725;11726;11727;11728;11729;11730;11731;11732;11733;11734;11735;11736;11737;11738;11739;11740;11741;11742;11743;11744;11745;11746;11747;11748;11749;11750;11751;11752;11753;11754;11755;11756;11757;11758;11759;11760;11761;11762;11763;11764;11765;11766;11767;11768;11769;11770	11750			60
NHGISFGEGCIYLDMDMILTGK	2 Oxidation (M)	2502.12	0.122917	51	GST-NleB2wt	yes	yes	0	0	2	0		By MS/MS		By MS/MS		1		1	112.79	114.37	3	1.0599e-11	37618	20201208_Nsco_1808_invitro_FADD_C4	115.31	114.41			58059000	0	17983000	0	40076000	413	51	346	4205;4206	7571;7572	7572		66;67	2
NHGISFGEGCIYLDMDMILTGK	Oxidation (M)	2486.13	0.128002	51	GST-NleB2wt	yes	yes	0	0	1	0		By MS/MS		By MS/MS		3		4	118.85	120.2	2;3	8.6264e-53	40205	20201208_Nsco_1808_invitro_FADD_C4	237.4	231.32			384880000	0	198120000	0	186760000	414	51	346	4207;4208;4209;4210;4211;4212;4213	7573;7574;7575;7576;7577;7578;7579;7580	7580		66;67	8
NHGISFGEGCIYLDMDMILTGK	Unmodified	2470.13	0.133088	51	GST-NleB2wt	yes	yes	0	0	0	0		By MS/MS		By MS/MS		1		3	122.37	123.14	2;3	6.8567e-33	40763	20201208_Nsco_1808_invitro_FADD_C4	185.99	183.34			351530000	0	69297000	0	282240000	415	51	346	4214;4215;4216;4217	7581;7582;7583	7583			3

## Sheet: C
Protein IDs	Majority protein IDs	Peptide counts (all)	Peptide counts (razor+unique)	Peptide counts (unique)	Protein names	Gene names	Fasta headers	Number of proteins	Peptides	Razor + unique peptides	Unique peptides	Peptides 1	Peptides 10	Peptides 11	Peptides 12	Peptides 2	Peptides 3	Peptides 4	Peptides 5	Peptides 6	Peptides 7	Peptides 8	Peptides 9	Razor + unique peptides 1	Razor + unique peptides 10	Razor + unique peptides 11	Razor + unique peptides 12	Razor + unique peptides 2	Razor + unique peptides 3	Razor + unique peptides 4	Razor + unique peptides 5	Razor + unique peptides 6	Razor + unique peptides 7	Razor + unique peptides 8	Razor + unique peptides 9	Unique peptides 1	Unique peptides 10	Unique peptides 11	Unique peptides 12	Unique peptides 2	Unique peptides 3	Unique peptides 4	Unique peptides 5	Unique peptides 6	Unique peptides 7	Unique peptides 8	Unique peptides 9	Sequence coverage [%]	Unique + razor sequence coverage [%]
His-Fasdd;mFADD	His-Fasdd	33;3	33;3	30;0			IPI:His-Fasdd|NS:P00008|His-Fasdd	2	33	33	30	3	24	24	17	3	7	4	30	27	30	33	21	3	24	24	17	3	7	4	30	27	30	33	21	1	22	21	15	1	5	2	27	24	27	30	19	100	100
GST-NleB2wt;GST-NleB2aaa	GST-NleB2wt;GST-NleB2aaa	84;83	84;83	84;83			IPI:GST-NleB2wt|NS:P00001|GST-NleB2wt;IPI:GST-NleB2aaa|NS:P00002|GST-NleB2aaa	2	84	84	84	5	70	9	55	67	9	77	13	71	12	75	4	5	70	9	55	67	9	77	13	71	12	75	4	5	70	9	55	67	9	77	13	71	12	75	4	88.4	88.4
His-hTRAILR2dd	His-hTRAILR2dd	21	18	18			IPI:His-hTRAILR2dd|NS:P00009|His-hTRAILR2dd	1	21	18	18	6	17	21	16	3	5	2	6	6	5	7	18	4	15	18	14	1	3	0	3	3	2	4	16	4	15	18	14	1	3	0	3	3	2	4	16	100	75.9
[truncated: 83 more columns]

## Sheet: D
Sequence	Modifications	Mass	Mass Fractional Part	Protein Groups	Proteins	Gene Names	Protein Names	Unique (Groups)	Unique (Proteins)	Acetyl (Protein N-term)	Hex (R)	Oxidation (M)	Missed cleavages	Identification type 1	Identification type 2	Identification type 3	Identification type 4	Identification type 5 (FASdd + 10mM UDP-glucose)	Identification type 6 (FASdd + NleB2 + 10mM UDP-glucose)	Identification type 7 (FASdd + 50uM UDP-glucose)	Identification type 8 (FASdd + NleB2 + 50uM UDP-glucose)	Identification type 9 (TRAILR2dd + 10mM UDP-glucose)	Identification type 10 (TRAILR2dd + NleB2 + 10mM UDP-glucose)	Identification type 11 (TRAILR2dd + 50uM UDP-glucose)	Identification type 12 (TRAILR2dd + NleB2 + 50uM UDP-glucose)	Experiment 1	Experiment 2	Experiment 3	Experiment 4	Experiment 5	Experiment 6	Experiment 7	Experiment 8	Experiment 9	Experiment 10	Experiment 11	Experiment 12	Retention time	Calibrated retention time	Charges	PEP	MS/MS scan number	Raw file	Score	Delta score	Reverse	Potential contaminant	Intensity	Intensity 1
NHGISFGEGCIYLDMDMILTGK	Oxidation (M)	2486.13	0.128002	43	GST-NleB2wt			yes	yes	0	0	1	0		By MS/MS		By MS/MS		By MS/MS		By MS/MS		By MS/MS				3		3		2		3		2			112.77	113.31	3	5.8445e-24	37295	210325_NSco-1995_invitro_sample8	174.97	171.38			974660000	0
NHGISFGEGCIYLDMDMILTGK	Unmodified	2470.13	0.133088	43	GST-NleB2wt			yes	yes	0	0	0	0		By MS/MS		By MS/MS		By MS/MS		By MS/MS						2		3		1		1					115.03	115.75	2;3	1.8739e-170	40192	210325_NSco-1995_invitro_sample2	377.21	365.04			2858300000	0
NHGISFGEGCIYLDMDMILTGK	2 Oxidation (M)	2502.12	0.122917	43	GST-NleB2wt			yes	yes	0	0	2	0						By MS/MS				By MS/MS		By MS/MS						1				1		1	109.66	110.55	3	1.3803e-12	37168	210325_NSco-1995_invitro_sample6	132.48	130.38			69855000	0
AEISMLEGAVLDIR	Oxidation (M)	1531.79	0.791594	43	GST-NleB2wt;GST-NleB2aaa			yes	no	0	0	1	0		By MS/MS		By MS/MS		By MS/MS		By MS/MS		By MS/MS	By matching	By MS/MS		2		2		3		4		3	1	3	112.21	112.73	2	1.5656e-24	39932	210325_NSco-1995_invitro_sample12	195.85	163.33			4277500000	0
AEISMLEGAVLDIR	Unmodified	1515.8	0.796679	43	GST-NleB2wt;GST-NleB2aaa			yes	no	0	0	0	0		By MS/MS	By matching	By MS/MS		By MS/MS	By matching	By MS/MS		By MS/MS	By matching	By MS/MS		3	1	3		5	1	3		4	1	2	113.76	114.62	2	2.073e-44	38084	210325_NSco-1995_invitro_sample8	257.66	225.13			18503000000	0
AEISMLEGAVLDIRYGVSR	Unmodified	2078.08	0.0830247	43	GST-NleB2wt;GST-NleB2aaa			yes	no	0	0	0	1				By matching				By MS/MS		By matching						1				1		1			113.01	112.69	3	1.1579e-20	38106	210325_NSco-1995_invitro_sample8	172.2	163.11			29964000	0
AQDSLISMYAK	Oxidation (M)	1241.6	0.596188	43	GST-NleB2wt;GST-NleB2aaa			yes	no	0	0	1	0		By MS/MS		By MS/MS		By MS/MS		By MS/MS		By MS/MS		By MS/MS		6		14		17		6		7		7	86.347	87.477	1;2	8.1884e-11	30174	210325_NSco-1995_invitro_sample8	145.46	119.72			3022300000	0
AQDSLISMYAK	Unmodified	1225.6	0.601274	43	GST-NleB2wt;GST-NleB2aaa			yes	no	0	0	0	0		By MS/MS		By MS/MS		By MS/MS	By matching	By MS/MS		By MS/MS		By MS/MS		4		5		7	1	7		4		2	90.745	91.306	2	1.1976e-08	30282	210325_NSco-1995_invitro_sample8	145.84	141.16			17059000000	0
AQDSLISMYAKK	Unmodified	1353.7	0.696237	43	GST-NleB2wt;GST-NleB2aaa			yes	no	0	0	0	1				By MS/MS				By MS/MS		By MS/MS						2				2		2			76.979	76.79	2;3	0.00068388	24636	210325_NSco-1995_invitro_sample8	80.763	69.599			45981000	0
DEGDKWR	Unmodified	904.404	0.403895	43	GST-NleB2wt;GST-NleB2aaa			yes	no	0	0	0	1		By MS/MS		By MS/MS		By MS/MS				By MS/MS		By MS/MS		1		1		1				1		1	26.113	25.189	2	0.0027678	5705	210325_NSco-1995_invitro_sample4	150.02	133.09			3669500000	0
DEVPIVNTK	Unmodified	1013.54	0.539325	43	GST-NleB2wt;GST-NleB2aaa			yes	no	0	0	0	0	By matching	By MS/MS		By MS/MS		By MS/MS		By MS/MS		By MS/MS		By MS/MS	1	2		2		5		3		3		2	63.41	63.64	1;2	1.0846e-06	18928	210325_NSco-1995_invitro_sample6	190.62	159.35			2926400000	341860
DEYLLNLLEK	Unmodified	1248.66	0.660169	43	GST-NleB2wt;GST-NleB2aaa			yes	no	0	0	0	0		By MS/MS		By MS/MS		By MS/MS		By MS/MS		By MS/MS		By MS/MS		2		1		2		2		2		2	113.41	114.42	2	5.9326e-08	38490	210325_NSco-1995_invitro_sample6	170.5	126.05			1067800000	0
DEYLLNLLEKELR	Unmodified	1646.89	0.887937	43	GST-NleB2wt;GST-NleB2aaa			yes	no	0	0	0	1			By matching	By MS/MS		By MS/MS		By matching		By matching					1	2		2		1		1			114.3	114.57	2;3	9.2666e-12	39220	210325_NSco-1995_invitro_sample6	162.68	151.12			108530000	0
DFENVMIIYR	Unmodified	1298.63	0.632908	43	GST-NleB2wt;GST-NleB2aaa			yes	no	0	0	0	0		By MS/MS		By MS/MS		By MS/MS		By MS/MS		By MS/MS	By matching	By MS/MS		1		1		1		1		1	1	1	110.75	111.37	2	9.9342e-20	37529	210325_NSco-1995_invitro_sample6	240.53	219.03			1327900000	0
DFENVMIIYR	Oxidation (M)	1314.63	0.627823	43	GST-NleB2wt;GST-NleB2aaa			yes	no	0	0	1	0		By MS/MS		By matching		By MS/MS		By MS/MS		By MS/MS		By MS/MS		1		1		2		1		1		2	109.03	109.81	2	1.7939e-06	37196	210325_NSco-1995_invitro_sample8	149.94	119.68			118520000	0
DFENVMIIYREDVDFSMYDR	Oxidation (M)	2572.12	0.125025	43	GST-NleB2wt;GST-NleB2aaa			yes	no	0	0	1	1		By MS/MS		By matching		By MS/MS		By MS/MS						1		1		2		2					111.94	112.33	3	1.5721e-06	37795	210325_NSco-1995_invitro_sample6	104.06	100.07			159420000	0
DFENVMIIYREDVDFSMYDR	Unmodified	2556.13	0.130111	43	GST-NleB2wt;GST-NleB2aaa			yes	no	0	0	0	1		By MS/MS		By MS/MS							By matching			1		2							1		114.02	114.37	3	6.5067e-63	39628	210325_NSco-1995_invitro_sample2	258.87	256.44			226360000	0
DFENVMIIYREDVDFSMYDRK	Oxidation (M)	2700.22	0.219988	43	GST-NleB2wt;GST-NleB2aaa			yes	no	0	0	1	2		By MS/MS		By MS/MS		By MS/MS		By MS/MS						1		1		1		1					110.88	111.53	3	1.606e-10	37677	210325_NSco-1995_invitro_sample6	129.91	126.77			182040000	0
DFENVMIIYREDVDFSMYDRK	Unmodified	2684.23	0.225074	43	GST-NleB2wt;GST-NleB2aaa			yes	no	0	0	0	2		By MS/MS		By MS/MS		By MS/MS		By MS/MS						2		2		2		2					111.7	112.34	3;4	5.2899e-22	38991	210325_NSco-1995_invitro_sample2	175.77	168.57			930710000	0
DFETLKVDFLSK	Unmodified	1440.75	0.750046	43	GST-NleB2wt;GST-NleB2aaa			yes	no	0	0	0	1		By MS/MS		By MS/MS		By MS/MS		By MS/MS		By MS/MS		By MS/MS		2		2		3		2		2		2	110.02	110.84	2;3	2.319e-55	37367	210325_NSco-1995_invitro_sample6	298.31	276.46			3842400000	0
DFETLKVDFLSKLPEMLK	Oxidation (M)	2168.14	0.143894	43	GST-NleB2wt;GST-NleB2aaa			yes	no	0	0	1	2		By MS/MS		By MS/MS		By MS/MS		By MS/MS		By MS/MS				1		2		2		2		1			113.8	113.99	3	2.1639e-36	38961	210325_NSco-1995_invitro_sample8	212.76	203.25			526290000	0
DFETLKVDFLSKLPEMLK	Unmodified	2152.15	0.148979	43	GST-NleB2wt;GST-NleB2aaa			yes	no	0	0	0	2		By MS/MS		By matching		By MS/MS		By MS/MS		By MS/MS				1		1		1		1		1			115.11	115.56	3	1.2346e-47	38946	210325_NSco-1995_invitro_sample8	228.08	222.87			2456900000	0
EDVDFSMYDR	Oxidation (M)	1291.5	0.502682	43	GST-NleB2wt;GST-NleB2aaa			yes	no	0	0	1	0		By MS/MS		By MS/MS		By MS/MS		By MS/MS		By MS/MS		By MS/MS		3		3		6		2		3		4	75.833	76.603	2	2.8536e-06	27846	210325_NSco-1995_invitro_sample6	139.74	139.74			231110000	0
EDVDFSMYDR	Unmodified	1275.51	0.507767	43	GST-NleB2wt;GST-NleB2aaa			yes	no	0	0	0	0		By MS/MS		By MS/MS		By MS/MS		By MS/MS						1		1		2		1					84.779	85.989	2	3.8535e-15	28327	210325_NSco-1995_invitro_sample2	224.36	224.36			440940000	0
EDVDFSMYDRK	Oxidation (M)	1419.6	0.597645	43	GST-NleB2wt;GST-NleB2aaa			yes	no	0	0	1	1		By MS/MS		By MS/MS		By MS/MS		By MS/MS		By MS/MS		By MS/MS		4		6		7		7		5		5	64.736	64.825	2;3	3.3932e-07	20170	210325_NSco-1995_invitro_sample10	128.6	114.48			333640000	0
EDVDFSMYDRK	Unmodified	1403.6	0.60273	43	GST-NleB2wt;GST-NleB2aaa			yes	no	0	0	0	1		By MS/MS		By MS/MS		By MS/MS		By MS/MS		By MS/MS		By MS/MS		2		2		2		3		2		2	72.822	73.406	2;3	9.5441e-24	23705	210325_NSco-1995_invitro_sample2	231.26	201.78			1666200000	0
EISKAQDSLISMYAK	Unmodified	1682.85	0.854922	43	GST-NleB2wt;GST-NleB2aaa			yes	no	0	0	0	1		By MS/MS		By MS/MS		By MS/MS		By MS/MS		By MS/MS		By MS/MS		2		2		2		1		3		2	92.027	92.999	2;3	9.7132e-62	31973	210325_NSco-1995_invitro_sample10	280.57	271.81			907590000	0
EISKAQDSLISMYAK	Oxidation (M)	1698.85	0.849837	43	GST-NleB2wt;GST-NleB2aaa			yes	no	0	0	1	1		By MS/MS		By MS/MS		By MS/MS		By MS/MS		By MS/MS				1		6		4		4		6			85.178	85.091	2;3	5.3998e-18	31861	210325_NSco-1995_invitro_sample10	174.89	159.92			189610000	0
EISKAQDSLISMYAKK	Unmodified	1810.95	0.949885	43	GST-NleB2wt;GST-NleB2aaa			yes	no	0	0	0	2								By MS/MS		By MS/MS										1		1			82.157	81.806	3	0.024014	27882	210325_NSco-1995_invitro_sample10	42.257	32.2			6939300	0
ELREISK	Unmodified	873.492	0.491981	43	GST-NleB2wt;GST-NleB2aaa			yes	no	0	0	0	1		By MS/MS		By MS/MS		By MS/MS						By MS/MS		1		1		1						1	25.624	24.484	2	0.0048574	5790	210325_NSco-1995_invitro_sample4	137.9	52.692			1380300000	0
ELREISKAQDSLISMYAK	Unmodified	2081.08	0.0826904	43	GST-NleB2wt;GST-NleB2aaa			yes	no	0	0	0	2				By matching				By MS/MS		By matching						1				1		1			102.48	102.16	4	5.0293e-08	33911	210325_NSco-1995_invitro_sample8	125.45	116.96			48051000	0
ERAEISMLEGAVLDIR	Oxidation (M)	1816.94	0.935298	43	GST-NleB2wt;GST-NleB2aaa			yes	no	0	0	1	1		By MS/MS	By matching	By MS/MS	By matching	By MS/MS		By MS/MS	By matching	By MS/MS		By MS/MS		3	1	4	1	4		7	1	4		5	110.88	111.69	2;3	1.9205e-26	37177	210325_NSco-1995_invitro_sample6	203.32	166.98			3112100000	0
ERAEISMLEGAVLDIR	Unmodified	1800.94	0.940383	43	GST-NleB2wt;GST-NleB2aaa			yes	no	0	0	0	1		By MS/MS		By MS/MS		By MS/MS		By MS/MS		By MS/MS		By MS/MS		1		2		3		3		3		2	111.89	112.37	2;3	3.1932e-35	39424	210325_NSco-1995_invitro_sample10	212.69	167.32			13186000000	0
EYELKVIDEK	Unmodified	1264.66	0.655083	43	GST-NleB2wt;GST-NleB2aaa			yes	no	0	0	0	1				By MS/MS		By MS/MS		By MS/MS		By MS/MS						1		1		1		1			72.509	72.696	2	2.391e-10	23397	210325_NSco-1995_invitro_sample4	195.79	155.78			46516000	0
EYELKVIDEKTPILFQWFEPNPER	Unmodified	3019.53	0.533124	43	GST-NleB2wt;GST-NleB2aaa			yes	no	0	0	0	2				By matching				By MS/MS								1				2					113.28	113.02	3;4	1.6478e-13	38250	210325_NSco-1995_invitro_sample8	135.68	127.82			26417000	0
FELGLEFPNLPYYIDGDVK	Unmodified	2228.1	0.104137	43	GST-NleB2wt;GST-NleB2aaa			yes	no	0	0	0	0		By MS/MS		By MS/MS		By MS/MS	By matching	By MS/MS		By MS/MS		By MS/MS		2		3		2	1	1		3		1	115.6	116.03	2	1.0865e-37	39390	210325_NSco-1995_invitro_sample6	214.48	191.25			7580800000	0
GLVQPTR	Unmodified	769.445	0.444637	43	GST-NleB2wt;GST-NleB2aaa			yes	no	0	0	0	0		By MS/MS		By MS/MS		By MS/MS		By MS/MS		By MS/MS	By matching	By MS/MS		1		1		1		1		1	1	1	33.425	32.702	2	0.0018722	8781	210325_NSco-1995_invitro_sample2	122.15	72.035			27299000000	0
GSMLSPIR	Oxidation (M)	875.453	0.453487	43	GST-NleB2wt;GST-NleB2aaa			yes	no	0	0	1	0		By MS/MS		By MS/MS	By matching	By MS/MS	By matching	By MS/MS		By MS/MS	By matching	By MS/MS		9		11	1	8	2	11		12	2	6	57.365	57.266	2	0.00025598	16128	210325_NSco-1995_invitro_sample6	107.32	70.616			8266400000	0
GSMLSPIR	Unmodified	859.459	0.458573	43	GST-NleB2wt;GST-NleB2aaa			yes	no	0	0	0	0		By MS/MS		By MS/MS		By MS/MS		By MS/MS		By MS/MS		By MS/MS		4		5		5		6		2		2	69.863	70.47	1;2	5.0309e-05	22676	210325_NSco-1995_invitro_sample10	164.89	140.39			14268000000	0
GSMLSPIRTTFHNSVNIVQSSPCQTVSFAGK	Unmodified	3349.65	0.65473	43	GST-NleB2wt;GST-NleB2aaa			yes	no	0	0	0	1				By MS/MS				By MS/MS		By MS/MS						1				1		1			108.15	107.81	4	1.8404e-34	37204	210325_NSco-1995_invitro_sample4	169.57	163.28			193720000	0
HNMLGGCPK	Oxidation (M)	1028.45	0.45317	43	GST-NleB2wt;GST-NleB2aaa			yes	no	0	0	1	0		By MS/MS		By MS/MS		By MS/MS		By MS/MS		By MS/MS		By MS/MS		2		4		3		4		5		7	23.293	22.264	2	2.6814e-05	4594	210325_NSco-1995_invitro_sample12	142.36	132.4			2058600000	0
HNMLGGCPK	Unmodified	1012.46	0.458255	43	GST-NleB2wt;GST-NleB2aaa			yes	no	0	0	0	0		By MS/MS		By MS/MS		By MS/MS		By MS/MS		By MS/MS		By MS/MS		5		2		3		2		1		2	30.719	29.896	2	3.4583e-08	7658	210325_NSco-1995_invitro_sample2	187.55	187.55			7780900000	0
IAYSKDFETLK	Unmodified	1313.69	0.686718	43	GST-NleB2wt;GST-NleB2aaa			yes	no	0	0	0	1		By MS/MS		By MS/MS		By MS/MS		By MS/MS		By MS/MS		By MS/MS		2		3		4		3		3		3	72.996	73.627	2;3	5.8409e-07	24690	210325_NSco-1995_invitro_sample10	139.32	91.148			170970000	0
IAYSKDFETLKVDFLSK	Unmodified	2003.06	0.0615442	43	GST-NleB2wt;GST-NleB2aaa			yes	no	0	0	0	2										By MS/MS												1			109.08	108.68	4	0.0002973	38343	210325_NSco-1995_invitro_sample10	68.82	56.797			25835000	0
IEAIPQIDK	Unmodified	1025.58	0.575711	43	GST-NleB2wt;GST-NleB2aaa			yes	no	0	0	0	0		By MS/MS		By MS/MS		By MS/MS		By MS/MS		By MS/MS		By MS/MS		2		1		3		2		1		2	78.989	79.823	2	2.9528e-05	25140	210325_NSco-1995_invitro_sample6	145.16	122.7			4008700000	0
IEAIPQIDKYLK	Unmodified	1429.82	0.818066	43	GST-NleB2wt;GST-NleB2aaa			yes	no	0	0	0	1		By MS/MS		By MS/MS		By MS/MS		By MS/MS		By MS/MS		By MS/MS		2		2		2		2		2		2	107.85	108.74	2;3	3.2529e-11	36057	210325_NSco-1995_invitro_sample8	163.9	126.83			4516500000	0
IESDRMIGIFVDGDFSVNQK	Oxidation (M)	2285.1	0.099797	43	GST-NleB2wt;GST-NleB2aaa			yes	no	0	0	1	1		By MS/MS		By MS/MS		By matching		By matching		By MS/MS				1		1		1		1		1			108.3	108.75	3	2.1739e-07	37251	210325_NSco-1995_invitro_sample4	114.72	106.23			220630000	0
IESDRMIGIFVDGDFSVNQK	Unmodified	2269.1	0.104882	43	GST-NleB2wt;GST-NleB2aaa			yes	no	0	0	0	1	By MS/MS			By MS/MS		By matching		By MS/MS		By MS/MS			1			2		1		1		1			110.45	110.2	2;3	5.2507e-62	37253	210325_NSco-1995_invitro_sample8	255.53	236.21			1230700000	10005000
IKGLVQPTR	Unmodified	1010.62	0.623664	43	GST-NleB2wt;GST-NleB2aaa			yes	no	0	0	0	1		By MS/MS		By MS/MS		By MS/MS						By MS/MS		1		1		1						1	40.877	40.028	2	4.0943e-05	12183	210325_NSco-1995_invitro_sample2	160.11	139.41			965550000	0
KDEVPIVNTK	Unmodified	1141.63	0.634288	43	GST-NleB2wt;GST-NleB2aaa			yes	no	0	0	0	1		By MS/MS		By MS/MS		By MS/MS		By MS/MS		By MS/MS		By MS/MS		6		7		16		13		7		12	51.923	51.594	2;3	6.5497e-83	15100	210325_NSco-1995_invitro_sample6	289.67	265.72			33006000000	0
KDEVPIVNTKQHPYLDNVTNAAR	Unmodified	2621.36	0.356163	43	GST-NleB2wt;GST-NleB2aaa			yes	no	0	0	0	2		By MS/MS				By matching		By MS/MS		By matching				1				1		1		1			81.609	82.282	4	1.4387e-09	26221	210325_NSco-1995_invitro_sample8	113.08	97.14			17378000	0
KFELGLEFPNLPYYIDGDVK	Unmodified	2356.2	0.1991	43	GST-NleB2wt;GST-NleB2aaa			yes	no	0	0	0	1				By MS/MS			By MS/MS									1			2						113.44	113.14	3	0.00010411	38686	210325_NSco-1995_invitro_sample7	80.236	71.742			1966900000	0
KLSDIYHDIICEQR	Unmodified	1788.88	0.882868	43	GST-NleB2wt;GST-NleB2aaa			yes	no	0	0	0	1		By MS/MS		By MS/MS		By MS/MS		By MS/MS		By MS/MS		By MS/MS		5		6		6		4		5		4	100.72	101.59	2;3;4	1.2732e-89	36607	210325_NSco-1995_invitro_sample2	341.65	316.52			14897000000	0
KRIEAIPQIDK	Unmodified	1309.77	0.771785	43	GST-NleB2wt;GST-NleB2aaa			yes	no	0	0	0	2				By MS/MS		By matching						By matching				1		1						1	55.563	55.328	3	0.00011283	17146	210325_NSco-1995_invitro_sample4	87.667	80.499			42844000	0
KRNHAWFDFFR	Unmodified	1522.76	0.758201	43	GST-NleB2wt;GST-NleB2aaa			yes	no	0	0	0	2		By MS/MS		By MS/MS				By MS/MS						1		2				1					106.91	107.47	3;4	6.3968e-08	36578	210325_NSco-1995_invitro_sample4	142.08	124.72			152210000	0
LERDFENVMIIYR	Oxidation (M)	1712.86	0.855591	43	GST-NleB2wt;GST-NleB2aaa			yes	no	0	0	1	1		By MS/MS		By MS/MS		By MS/MS		By MS/MS		By MS/MS		By matching		3		2		3		4		1		1	101.72	102.44	2;3	2.2352e-08	36588	210325_NSco-1995_invitro_sample6	133.15	116.46			252310000	0
LERDFENVMIIYR	Unmodified	1696.86	0.860676	43	GST-NleB2wt;GST-NleB2aaa			yes	no	0	0	0	1		By MS/MS		By MS/MS		By MS/MS		By MS/MS		By MS/MS		By MS/MS		1		1		1		1		1		1	108.23	109.11	3	8.9471e-16	37983	210325_NSco-1995_invitro_sample12	170.95	138.42			2459600000	0
LERDFENVMIIYREDVDFSMYDR	Oxidation (M)	2970.35	0.352794	43	GST-NleB2wt;GST-NleB2aaa			yes	no	0	0	1	2		By MS/MS		By MS/MS		By MS/MS		By MS/MS						1		1		2		2					110.68	111.08	3;4	3.0026e-13	38290	210325_NSco-1995_invitro_sample4	140.31	136.55			384530000	0
LERDFENVMIIYREDVDFSMYDR	Unmodified	2954.36	0.357879	43	GST-NleB2wt;GST-NleB2aaa			yes	no	0	0	0	2		By MS/MS		By MS/MS										3		3									112.28	113.68	3;4	1.0116e-210	38970	210325_NSco-1995_invitro_sample2	423.78	410.84			1836400000	0
LGTIYAPDGISMHVDR	Oxidation (M)	1759.86	0.856319	43	GST-NleB2wt;GST-NleB2aaa			yes	no	0	0	1	0		By MS/MS		By MS/MS		By MS/MS		By MS/MS		By MS/MS		By MS/MS		10		13		10		8		5		9	91.113	92.154	2;3	1.5082e-05	34120	210325_NSco-1995_invitro_sample2	103.66	89.627			1426700000	0
LGTIYAPDGISMHVDR	Unmodified	1743.86	0.861405	43	GST-NleB2wt;GST-NleB2aaa			yes	no	0	0	0	0		By MS/MS		By MS/MS		By MS/MS		By MS/MS		By MS/MS		By MS/MS		5		6		11		4		4		6	99.771	100.91	2;3	3.3558e-14	34273	210325_NSco-1995_invitro_sample2	165.58	151.68			6293400000	0
LGTIYAPDGISMHVDRR	Oxidation (M)	1915.96	0.95743	43	GST-NleB2wt;GST-NleB2aaa			yes	no	0	0	1	1		By MS/MS		By MS/MS		By MS/MS		By MS/MS		By MS/MS		By MS/MS		11		10		15		12		13		9	82.008	82.755	2;3;4	2.1036e-06	24790	210325_NSco-1995_invitro_sample4	114.27	109.18			1945400000	0
LGTIYAPDGISMHVDRR	Unmodified	1899.96	0.962516	43	GST-NleB2wt;GST-NleB2aaa			yes	no	0	0	0	1		By MS/MS		By MS/MS		By MS/MS		By MS/MS		By MS/MS		By MS/MS		7		8		12		9		7		7	91.762	92.66	2;3;4	1.5843e-82	30300	210325_NSco-1995_invitro_sample4	276.35	240.81			6896600000	0
LLLEYLEEK	Unmodified	1148.63	0.632891	43	GST-NleB2wt;GST-NleB2aaa			yes	no	0	0	0	0		By MS/MS		By MS/MS		By MS/MS		By MS/MS		By MS/MS		By MS/MS		1		3		5		4		1		2	111.88	112.17	2	3.6516e-05	37065	210325_NSco-1995_invitro_sample6	137.9	126.54			27647000000	0
LLLEYLEEKYEEHLYER	Unmodified	2268.13	0.131415	43	GST-NleB2wt;GST-NleB2aaa			yes	no	0	0	0	1		By MS/MS		By MS/MS	By matching	By MS/MS		By MS/MS						2		2	1	2		3					111.58	112.07	3;4	6.2002e-27	37355	210325_NSco-1995_invitro_sample8	190.57	181.32			3914600000	0
LSDIYHDIICEQR	Unmodified	1660.79	0.787905	43	GST-NleB2wt;GST-NleB2aaa			yes	no	0	0	0	0		By MS/MS		By MS/MS		By MS/MS		By MS/MS		By MS/MS		By MS/MS		2		2		4		6		3		3	98.868	99.67	2;3	6.3504e-97	34172	210325_NSco-1995_invitro_sample12	356.73	345.2			8769900000	0
LSDIYHDIICEQRLR	Hex (R)	2092.03	0.0259038	43	GST-NleB2wt;GST-NleB2aaa			yes	no	0	1	0	1		By MS/MS		By MS/MS		By MS/MS		By MS/MS		By MS/MS				2		2		2		2		2			100.71	101.31	3;4	9.9525e-05	33815	210325_NSco-1995_invitro_sample6	88.507	62.551			82443000	0
LTQSMAIIR	Oxidation (M)	1047.57	0.574665	43	GST-NleB2wt;GST-NleB2aaa			yes	no	0	0	1	0	By matching	By MS/MS		By MS/MS		By MS/MS		By MS/MS		By MS/MS		By MS/MS	1	16		14		15		21		7		8	64.81	64.844	1;2	7.5699e-06	25494	210325_NSco-1995_invitro_sample12	116.37	58.908			5169600000	706170
LTQSMAIIR	Unmodified	1031.58	0.57975	43	GST-NleB2wt;GST-NleB2aaa			yes	no	0	0	0	0		By MS/MS		By MS/MS		By MS/MS		By MS/MS		By MS/MS		By MS/MS		2		4		7		11		4		3	78.69	79.229	2	3.1736e-10	25195	210325_NSco-1995_invitro_sample8	144.38	114.8			13486000000	0
MFEDRLCHK	Oxidation (M)	1250.55	0.553612	43	GST-NleB2wt;GST-NleB2aaa			yes	no	0	0	1	1		By MS/MS		By MS/MS		By MS/MS		By MS/MS		By MS/MS		By MS/MS		7		6		6		7		5		4	37.359	36.87	2;3	0.00040188	9459	210325_NSco-1995_invitro_sample8	108.3	96.096			1929400000	0
MFEDRLCHK	Unmodified	1234.56	0.558697	43	GST-NleB2wt;GST-NleB2aaa			yes	no	0	0	0	1		By MS/MS		By MS/MS		By MS/MS		By MS/MS		By MS/MS		By MS/MS		2		2		2		2		2		2	43.264	42.743	2;3	9.2184e-05	12310	210325_NSco-1995_invitro_sample6	150.36	137.73			4757000000	0
MIGIFVDGDFSVNQK	Unmodified	1668.82	0.818143	43	GST-NleB2wt;GST-NleB2aaa			yes	no	0	0	0	0		By MS/MS		By MS/MS		By MS/MS		By MS/MS		By MS/MS		By MS/MS		3		3		6		4		1		2	112.81	113.36	2	1.7978e-36	39434	210325_NSco-1995_invitro_sample10	224.75	218.51			14524000000	0
MIGIFVDGDFSVNQK	Oxidation (M)	1684.81	0.813057	43	GST-NleB2wt;GST-NleB2aaa			yes	no	0	0	1	0		By matching		By matching		By MS/MS		By MS/MS		By MS/MS		By MS/MS		2		2		3		2		2		2	110.9	111.71	2	7.6162e-44	37351	210325_NSco-1995_invitro_sample6	237.36	215.9			2195200000	0
MSPILGYWK	Oxidation (M)	1109.56	0.557952	43	GST-NleB2wt;GST-NleB2aaa			yes	no	0	0	1	0		By MS/MS		By MS/MS		By MS/MS		By MS/MS	By matching	By MS/MS		By MS/MS		4		7		5		6	1	4		3	106.53	107.11	2	0.00020433	34534	210325_NSco-1995_invitro_sample6	98.299	88.55			4166200000	0
MSPILGYWK	Unmodified	1093.56	0.563038	43	GST-NleB2wt;GST-NleB2aaa			yes	no	0	0	0	0		By MS/MS		By MS/MS		By MS/MS		By MS/MS		By MS/MS		By MS/MS		1		4		5		4		3		2	111	111.23	1;2	0.00048567	36855	210325_NSco-1995_invitro_sample6	86.794	75.921			24057000000	0
NDSVNIENSAIIVNR	Unmodified	1656.84	0.843112	43	GST-NleB2wt;GST-NleB2aaa			yes	no	0	0	0	0		By MS/MS		By MS/MS		By MS/MS		By MS/MS		By MS/MS		By MS/MS		7		5		5		6		4		3	92.927	93.843	2	1.7589e-131	31175	210325_NSco-1995_invitro_sample4	369.47	353.93			12789000000	0
NHAWFDFFR	Unmodified	1238.56	0.562127	43	GST-NleB2wt;GST-NleB2aaa			yes	no	0	0	0	0		By MS/MS	By matching	By MS/MS	By MS/MS	By MS/MS	By matching	By MS/MS		By MS/MS		By MS/MS		3	1	5	1	7	1	5		2		1	112.6	113.2	2;3	1.3043e-50	37655	210325_NSco-1995_invitro_sample6	241.3	222.52			11000000000	0
QHPYLDNVTNAAR	Unmodified	1497.73	0.732439	43	GST-NleB2wt;GST-NleB2aaa			yes	no	0	0	0	0		By MS/MS		By MS/MS	By MS/MS	By MS/MS		By MS/MS		By MS/MS		By MS/MS		7		6	1	6		8		7		8	57.212	57.025	2;3	4.6223e-31	17990	210325_NSco-1995_invitro_sample6	241.78	222.53			23261000000	0
RDEYLLNLLEK	Unmodified	1404.76	0.76128	43	GST-NleB2wt;GST-NleB2aaa			yes	no	0	0	0	1		By MS/MS	By matching	By MS/MS		By MS/MS		By MS/MS		By MS/MS		By MS/MS		7	1	4		6		7		5		4	112.07	112.93	2;3	9.659e-24	37176	210325_NSco-1995_invitro_sample8	231.07	129.42			60532000000	0
RDEYLLNLLEK	Hex (R)	1566.81	0.814103	43	GST-NleB2wt;GST-NleB2aaa			yes	no	0	1	0	1						By MS/MS		By matching			By matching							1		1			1		109.46	109.07	2	0.033184	36966	210325_NSco-1995_invitro_sample6	56.225	24.382			189730000	0
RDEYLLNLLEKELR	Unmodified	1802.99	0.989048	43	GST-NleB2wt;GST-NleB2aaa			yes	no	0	0	0	2		By MS/MS		By MS/MS	By matching	By MS/MS		By MS/MS						2		2	1	1		1					112.39	113.16	3;4	2.2128e-29	39408	210325_NSco-1995_invitro_sample2	207.08	207.08			3829600000	0
RIEAIPQIDK	Unmodified	1181.68	0.676822	43	GST-NleB2wt;GST-NleB2aaa			yes	no	0	0	0	1		By MS/MS		By MS/MS		By MS/MS		By MS/MS		By MS/MS		By MS/MS		7		4		10		10		6		3	73.901	74.42	2;3	5.4253e-08	22840	210325_NSco-1995_invitro_sample2	176.6	154.47			29108000000	0
RIEAIPQIDKYLK	Unmodified	1585.92	0.919177	43	GST-NleB2wt;GST-NleB2aaa			yes	no	0	0	0	2		By MS/MS		By MS/MS		By MS/MS	By matching	By MS/MS		By MS/MS		By MS/MS		2		4		6	1	5		5		3	102.28	102.77	2;3;4	8.7712e-12	34996	210325_NSco-1995_invitro_sample4	147.7	121.98			4663500000	0
RNDSVNIENSAIIVNR	Hex (R)	1975	0.997046	43	GST-NleB2wt;GST-NleB2aaa			yes	no	0	1	0	1		By MS/MS		By MS/MS		By MS/MS		By MS/MS		By MS/MS		By MS/MS		1		1		2		1		1		2	80.871	81.931	2;3	6.4501e-27	26166	210325_NSco-1995_invitro_sample6	201.16	186.7			138850000	0
RNDSVNIENSAIIVNR	Unmodified	1812.94	0.944223	43	GST-NleB2wt;GST-NleB2aaa			yes	no	0	0	0	1	By matching	By MS/MS		By MS/MS		By MS/MS		By MS/MS		By MS/MS		By MS/MS	1	2		4		6		5		5		5	82.995	83.663	2;3;4	3.8882e-218	28243	210325_NSco-1995_invitro_sample10	462.09	415.63			10337000000	776920
RNHAWFDFFR	Unmodified	1394.66	0.663238	43	GST-NleB2wt;GST-NleB2aaa			yes	no	0	0	0	1		By MS/MS		By MS/MS		By MS/MS		By MS/MS		By matching				3		3		3		8		1			110.02	110.39	2;3	2.6208e-34	36467	210325_NSco-1995_invitro_sample8	269.99	222.92			5720000000	0
SNHPALLEGLSFMHSK	Oxidation (M)	1782.87	0.872304	43	GST-NleB2wt;GST-NleB2aaa			yes	no	0	0	1	0		By MS/MS		By MS/MS	By MS/MS	By MS/MS	By MS/MS	By MS/MS		By MS/MS		By MS/MS		12		15	2	22	1	14		7		10	99.019	99.968	2;3;4	1.5903e-26	30167	210325_NSco-1995_invitro_sample8	191.57	181.62			14922000000	0
SNHPALLEGLSFMHSK	Unmodified	1766.88	0.877389	43	GST-NleB2wt;GST-NleB2aaa			yes	no	0	0	0	0		By MS/MS		By MS/MS	By matching	By MS/MS		By MS/MS	By matching	By MS/MS		By MS/MS		6		6	1	15		14	1	7		8	110.75	111.39	2;3;4	5.6781e-53	37137	210325_NSco-1995_invitro_sample2	263.9	248.64			78186000000	0
SPILGYWK	Unmodified	962.523	0.522553	43	GST-NleB2wt;GST-NleB2aaa			yes	no	0	0	0	0		By MS/MS		By MS/MS		By MS/MS		By MS/MS		By MS/MS		By MS/MS		2		1		1		2		2		1	100.1	100.78	1;2	0.00032427	33795	210325_NSco-1995_invitro_sample2	138.33	122.04			112490000	0
TAFSKLER	Unmodified	950.519	0.51853	43	GST-NleB2wt;GST-NleB2aaa			yes	no	0	0	0	1				By MS/MS		By matching		By MS/MS								1		1		1					40.022	40.365	2	0.0014944	11296	210325_NSco-1995_invitro_sample4	119.29	76.291			18384000	0
TEDKRDEYLLNLLEK	Unmodified	1877.97	0.973457	43	GST-NleB2wt;GST-NleB2aaa			yes	no	0	0	0	2		By MS/MS		By MS/MS		By MS/MS		By MS/MS		By MS/MS				1		1		3		3		2			108.41	108.56	3	1.2541e-35	37424	210325_NSco-1995_invitro_sample4	208.39	196.1			1596600000	0
TPILFQWFEPNPER	Unmodified	1772.89	0.888606	43	GST-NleB2wt;GST-NleB2aaa			yes	no	0	0	0	0		By MS/MS		By MS/MS	By MS/MS	By MS/MS	By MS/MS	By MS/MS		By MS/MS		By MS/MS		3		3	1	7	1	5		4		3	115.54	115.88	2;3	6.3609e-105	40221	210325_NSco-1995_invitro_sample2	356.2	351.65			15114000000	0
TPILFQWFEPNPERYK	Unmodified	2064.05	0.0468972	43	GST-NleB2wt;GST-NleB2aaa			yes	no	0	0	0	1						By matching		By MS/MS		By matching								1		1		1			113.07	112.87	3	6.0261e-14	38127	210325_NSco-1995_invitro_sample8	164.65	155.86			16790000	0
TTFHNSVNIVQSSPCQTVSFAGK	Unmodified	2508.21	0.206722	43	GST-NleB2wt;GST-NleB2aaa			yes	no	0	0	0	0		By MS/MS	By MS/MS	By MS/MS	By MS/MS	By MS/MS	By MS/MS	By MS/MS		By MS/MS	By MS/MS	By MS/MS		4	1	3	1	4	1	3		6	1	5	94.975	95.973	2;3	2.4511e-256	32752	210325_NSco-1995_invitro_sample12	450.88	444.16			24009000000	0
TTFHNSVNIVQSSPCQTVSFAGKEYELK	Unmodified	3170.53	0.534263	43	GST-NleB2wt;GST-NleB2aaa			yes	no	0	0	0	1		By MS/MS		By MS/MS		By MS/MS				By MS/MS		By MS/MS		2		2		2				2		3	105.88	107.15	3;4	2.9033e-93	36081	210325_NSco-1995_invitro_sample4	286.96	278.38			5271800000	0
TYLNGDHVTHPDFMLYDALDVVLYMDPMCLDAFPK	Unmodified	4115.88	0.881754	43	GST-NleB2wt;GST-NleB2aaa			yes	no	0	0	0	0		By MS/MS		By MS/MS										1		1									115.85	117.28	4	2.2983e-18	40631	210325_NSco-1995_invitro_sample2	122.45	118.18			44879000	0
VDAHPYYDGLGK	Unmodified	1333.63	0.630266	43	GST-NleB2wt;GST-NleB2aaa			yes	no	0	0	0	0		By MS/MS		By MS/MS		By MS/MS		By MS/MS		By MS/MS		By MS/MS		13		12		20		18		13		9	61.72	61.849	2;3	1.0632e-29	19307	210325_NSco-1995_invitro_sample6	234.99	220.85			30522000000	0
VDAHPYYDGLGKGVK	Unmodified	1617.82	0.815106	43	GST-NleB2wt;GST-NleB2aaa			yes	no	0	0	0	1		By MS/MS		By MS/MS	By matching	By matching		By MS/MS	By matching	By MS/MS		By matching		2		1	1	3		3	1	3		1	61.612	61.759	3;4	0.00019927	20163	210325_NSco-1995_invitro_sample10	78.69	71.799			272410000	0
VDAHPYYDGLGKGVKK	Unmodified	1745.91	0.910069	43	GST-NleB2wt;GST-NleB2aaa			yes	no	0	0	0	2								By matching		By MS/MS										1		1			52.319	52.29	3	6.4744e-05	16531	210325_NSco-1995_invitro_sample10	92.952	77.79			9842400	0
VDFLSKLPEMLK	Oxidation (M)	1434.78	0.779238	43	GST-NleB2wt;GST-NleB2aaa			yes	no	0	0	1	1	By matching	By MS/MS		By MS/MS		By MS/MS		By MS/MS		By MS/MS		By MS/MS	1	3		2		2		4		4		3	110.18	111.02	2;3	1.0442e-06	36380	210325_NSco-1995_invitro_sample8	127.7	101.24			2324400000	7168900
VDFLSKLPEMLK	Unmodified	1418.78	0.784323	43	GST-NleB2wt;GST-NleB2aaa			yes	no	0	0	0	1		By MS/MS	By matching	By MS/MS		By MS/MS		By MS/MS		By MS/MS	By matching	By MS/MS		2	3	2		2		3		2	1	2	111.7	112.86	2;3	1.714e-36	38051	210325_NSco-1995_invitro_sample6	257.09	217.47			8024000000	0
VIDEKTPILFQWFEPNPER	Unmodified	2357.21	0.205583	43	GST-NleB2wt;GST-NleB2aaa			yes	no	0	0	0	1		By MS/MS		By MS/MS	By MS/MS	By MS/MS	By matching	By MS/MS		By MS/MS		By MS/MS		3		6	1	4	1	7		12		3	115.71	116.03	2;3	2.3475e-183	38290	210325_NSco-1995_invitro_sample8	413.26	394.87			13233000000	0
VIDEKTPILFQWFEPNPERYK	Unmodified	2648.36	0.363874	43	GST-NleB2wt;GST-NleB2aaa			yes	no	0	0	0	2				By matching		By matching		By MS/MS								1		1		1					111.89	111.66	4	1.0502e-16	37747	210325_NSco-1995_invitro_sample8	165.06	158.99			105460000	0
YEEHLYER	Unmodified	1137.51	0.509088	43	GST-NleB2wt;GST-NleB2aaa			yes	no	0	0	0	0		By MS/MS		By MS/MS		By MS/MS		By MS/MS		By MS/MS		By MS/MS		2		3		3		4		2		2	41.302	40.817	2;3	6.8535e-07	11763	210325_NSco-1995_invitro_sample8	190.26	168.74			2713000000	0
YEEHLYERDEGDK	Unmodified	1681.72	0.721994	43	GST-NleB2wt;GST-NleB2aaa			yes	no	0	0	0	1				By matching		By MS/MS		By MS/MS		By MS/MS		By MS/MS				2		1		1		1		2	36.606	35.81	3;4	3.9544e-06	10615	210325_NSco-1995_invitro_sample12	110.15	104.26			50220000	0
YEEHLYERDEGDKWR	Unmodified	2023.9	0.902418	43	GST-NleB2wt;GST-NleB2aaa			yes	no	0	0	0	2		By MS/MS		By MS/MS		By MS/MS		By MS/MS		By MS/MS		By MS/MS		6		8		11		10		7		6	57.465	57.355	3;4;5	5.1873e-52	16198	210325_NSco-1995_invitro_sample4	249.62	249.62			4474600000	0
YIADKHNMLGGCPK	Oxidation (M)	1618.76	0.759582	43	GST-NleB2wt;GST-NleB2aaa			yes	no	0	0	1	1		By MS/MS		By MS/MS		By MS/MS		By MS/MS		By MS/MS	By matching	By MS/MS		11		12		13		15		16	1	13	37.807	37.308	2;3;4	2.9803e-09	7898	210325_NSco-1995_invitro_sample4	145.46	129.32			6031200000	0
YIADKHNMLGGCPK	Unmodified	1602.76	0.764667	43	GST-NleB2wt;GST-NleB2aaa			yes	no	0	0	0	1		By MS/MS	By matching	By MS/MS	By matching	By MS/MS		By MS/MS		By MS/MS		By MS/MS		6	1	7	1	9		10		8		7	48.33	48.16	2;3;4	8.0643e-53	14277	210325_NSco-1995_invitro_sample10	270.61	254.47			18036000000	0
YIADKHNMLGGCPKER	Unmodified	1887.91	0.908372	43	GST-NleB2wt;GST-NleB2aaa			yes	no	0	0	0	2		By matching						By MS/MS		By MS/MS				1						1		1			41.988	41.515	4	2.4426e-06	12301	210325_NSco-1995_invitro_sample10	117.4	117.4			46221000	0
YIAWPLQGWQATFGGGDHPPK	Unmodified	2325.13	0.133086	43	GST-NleB2wt;GST-NleB2aaa			yes	no	0	0	0	0		By MS/MS	By matching	By MS/MS	By MS/MS	By MS/MS	By MS/MS	By MS/MS		By MS/MS		By MS/MS		6	1	7	1	6	1	7		7		6	114.84	115.56	2;3	6.4117e-63	39212	210325_NSco-1995_invitro_sample2	250.89	241.9			37557000000	0
YIAWPLQGWQATFGGGDHPPKSDLVPR	Unmodified	2992.5	0.498411	43	GST-NleB2wt;GST-NleB2aaa			yes	no	0	0	0	1										By MS/MS												1			112.37	112.01	4	5.846e-23	39669	210325_NSco-1995_invitro_sample10	164.79	158.02			34796000	0
YKKDEVPIVNTK	Unmodified	1432.79	0.79258	43	GST-NleB2wt;GST-NleB2aaa			yes	no	0	0	0	2		By MS/MS		By MS/MS		By MS/MS		By MS/MS		By MS/MS		By MS/MS		2		3		3		4		3		2	45.746	45.469	3	4.7307e-05	13163	210325_NSco-1995_invitro_sample8	97.957	88.52			95542000	0
ANLCTLAEK	Unmodified	1018.51	0.51173	44	His-Fasdd			yes	yes	0	0	0	0			By matching		By MS/MS	By MS/MS	By MS/MS	By MS/MS	By MS/MS	By MS/MS	By MS/MS	By MS/MS			1		26	26	20	22	4	5	4	6	70.523	70.879	1;2	7.5528e-10	17715	210325_NSco-1995_invitro_sample9	209.6	125.1			74656000000	0
ANLCTLAEKIQTIILK	Unmodified	1828.05	0.0492054	44	His-Fasdd			yes	yes	0	0	0	1					By MS/MS	By MS/MS	By MS/MS	By MS/MS		By MS/MS	By MS/MS						1	1	1	1		2	1		114.55	114.24	2;3	2.7903e-18	38978	210325_NSco-1995_invitro_sample7	175.01	160.85			82655000	0
ANLCTLAEKIQTIILKDIT	Unmodified	2157.21	0.207891	44	His-Fasdd			yes	yes	0	0	0	2						By MS/MS		By MS/MS		By matching								1		1		1			115.7	115.5	3	0.0085709	39202	210325_NSco-1995_invitro_sample8	45.094	36.599			18223000	0
EAYDTLIK	Unmodified	951.491	0.491313	44	His-Fasdd			yes	yes	0	0	0	0					By MS/MS	By MS/MS	By MS/MS	By MS/MS	By MS/MS	By MS/MS	By MS/MS						18	18	18	17	3	1	1		70.953	71.392	1;2	0.00040676	19592	210325_NSco-1995_invitro_sample5	104.21	96.796			31945000000	0
EAYDTLIKDLK	Unmodified	1307.7	0.697283	44	His-Fasdd			yes	yes	0	0	0	1					By MS/MS	By MS/MS	By MS/MS	By MS/MS	By MS/MS	By MS/MS	By MS/MS	By MS/MS					10	14	9	7	1	1	1	1	96.866	97.074	2;3	1.2561e-58	34102	210325_NSco-1995_invitro_sample6	243.53	200.66			10070000000	0
EAYDTLIKDLKK	Unmodified	1435.79	0.792246	44	His-Fasdd			yes	yes	0	0	0	2					By MS/MS	By MS/MS	By MS/MS	By MS/MS	By MS/MS	By MS/MS	By MS/MS	By MS/MS					4	6	1	1	2	2	2	3	84.876	85.418	2;3	1.3264e-36	29787	210325_NSco-1995_invitro_sample6	265.77	206.76			2491900000	0
GSEFMNLSDVDLSK	Unmodified	1540.71	0.707924	44	His-Fasdd			yes	yes	0	0	0	0					By MS/MS	By MS/MS	By MS/MS	By MS/MS	By MS/MS	By MS/MS	By MS/MS	By MS/MS					21	20	18	18	4	1	2	2	112.76	112.69	2;3	4.1387e-39	37192	210325_NSco-1995_invitro_sample8	212.89	192.9			185070000000	0
GSEFMNLSDVDLSK	Oxidation (M)	1556.7	0.702838	44	His-Fasdd			yes	yes	0	0	1	0					By MS/MS	By MS/MS	By MS/MS	By MS/MS	By MS/MS	By MS/MS	By MS/MS	By MS/MS					20	23	17	23	10	7	9	5	108.19	108.18	2	5.1382e-36	35325	210325_NSco-1995_invitro_sample7	230.95	215.32			28239000000	0
GSEFMNLSDVDLSKYITTIAGVMTLSQVK	Oxidation (M)	3162.58	0.582853	44	His-Fasdd			yes	yes	0	0	1	1					By MS/MS	By MS/MS	By MS/MS	By MS/MS	By MS/MS	By MS/MS	By MS/MS						2	3	3	2	1	2	2		115.57	115.27	3	2.474e-51	39447	210325_NSco-1995_invitro_sample7	207.9	199			3357100000	0
GSEFMNLSDVDLSKYITTIAGVMTLSQVK	2 Oxidation (M)	3178.58	0.577768	44	His-Fasdd			yes	yes	0	0	2	1					By MS/MS	By MS/MS	By MS/MS	By MS/MS	By matching	By MS/MS	By MS/MS						3	4	2	4	1	2	1		115.12	114.89	3	5.3708e-19	39575	210325_NSco-1995_invitro_sample6	136.66	131.4			772630000	0
GSEFMNLSDVDLSKYITTIAGVMTLSQVK	Unmodified	3146.59	0.587938	44	His-Fasdd			yes	yes	0	0	0	1						By MS/MS	By MS/MS	By MS/MS	By MS/MS	By MS/MS	By MS/MS							2	1	1	1	1	1		115.96	115.63	3	2.5215e-51	40929	210325_NSco-1995_invitro_sample11	206.93	204.82			2012700000	0
GSHMASMTGGQQMGRGSEFMNLSDVDLSK	Unmodified	3057.34	0.341259	44	His-Fasdd			yes	yes	0	0	0	1					By MS/MS		By matching	By MS/MS									2		1	1					98.645	98.722	4	1.1145e-18	35457	210325_NSco-1995_invitro_sample8	126.68	124.49			10350000	0
IDEIKNDNVQDTAEQK	Unmodified	1858.89	0.89085	44	His-Fasdd			yes	yes	0	0	0	1			By MS/MS	By matching	By MS/MS	By MS/MS	By MS/MS	By MS/MS	By MS/MS	By MS/MS	By MS/MS	By MS/MS			1	1	66	48	49	44	14	13	17	11	62.121	62.574	2;3	8.5658e-194	12073	210325_NSco-1995_invitro_sample5	444.59	423.44			97757000000	0
IDEIKNDNVQDTAEQKVQLLR	Unmodified	2468.29	0.28708	44	His-Fasdd			yes	yes	0	0	0	2					By MS/MS	By MS/MS	By MS/MS	By MS/MS		By MS/MS	By matching						3	3	3	3		2	1		88.975	88.965	3;4	4.2668e-22	29086	210325_NSco-1995_invitro_sample7	176.73	165.43			167020000	0
IQTIILK	Unmodified	827.548	0.54804	44	His-Fasdd			yes	yes	0	0	0	0					By MS/MS	By MS/MS	By MS/MS	By MS/MS	By MS/MS	By matching	By MS/MS	By MS/MS					25	22	22	22	3	3	4	2	98.168	98.254	1;2	1.5515e-08	30964	210325_NSco-1995_invitro_sample5	155.51	31.136			85289000000	0
IQTIILKDIT	Unmodified	1156.71	0.706725	44	His-Fasdd			yes	yes	0	0	0	1					By MS/MS	By MS/MS	By MS/MS	By MS/MS	By MS/MS	By MS/MS	By MS/MS	By MS/MS					17	17	16	14	2	6	4	2	114.64	114.52	1;2	1.3599e-15	35986	210325_NSco-1995_invitro_sample5	225.68	215.61			119470000000	0
KANLCTLAEK	Unmodified	1146.61	0.606693	44	His-Fasdd			yes	yes	0	0	0	1				By matching	By MS/MS	By MS/MS	By MS/MS	By MS/MS	By MS/MS	By MS/MS	By MS/MS	By MS/MS				1	34	34	20	26	3	5	4	4	53.177	53.796	1;2;3	2.0746e-54	14000	210325_NSco-1995_invitro_sample7	246.59	201.1			59173000000	0
KANLCTLAEKIQTIILK	Unmodified	1956.14	0.144168	44	His-Fasdd			yes	yes	0	0	0	2					By MS/MS			By MS/MS									1			1					112.23	112.12	4	2.5659e-09	37862	210325_NSco-1995_invitro_sample8	138.05	122.79			32832000	0
KEAYDTLIK	Unmodified	1079.59	0.586276	44	His-Fasdd			yes	yes	0	0	0	1	By matching				By MS/MS	By MS/MS	By MS/MS	By MS/MS	By MS/MS	By MS/MS	By MS/MS	By MS/MS	1				31	27	31	26	9	5	8	4	73.991	74.145	1;2	7.8469e-15	23327	210325_NSco-1995_invitro_sample8	163.88	74.735			85763000000	719250
KEAYDTLIKDLK	Unmodified	1435.79	0.792246	44	His-Fasdd			yes	yes	0	0	0	2			By matching		By MS/MS	By MS/MS	By MS/MS	By MS/MS	By MS/MS	By MS/MS	By MS/MS	By MS/MS			1		20	20	18	18	5	3	3	1	89.566	89.767	2;3	1.1144e-54	28769	210325_NSco-1995_invitro_sample7	300.71	229.8			30347000000	0
KNGVNEAK	Unmodified	858.456	0.45593	44	His-Fasdd			yes	yes	0	0	0	1					By MS/MS		By MS/MS	By MS/MS	By MS/MS	By MS/MS	By MS/MS	By MS/MS					1		1	1	1	1	1	1	12.467	11.585	2	4.2354e-06	1500	210325_NSco-1995_invitro_sample5	137.9	83.379			74840000	0
NDNVQDTAEQK	Unmodified	1260.56	0.558223	44	His-Fasdd			yes	yes	0	0	0	0					By MS/MS	By MS/MS	By MS/MS	By MS/MS	By MS/MS	By MS/MS	By MS/MS	By MS/MS					40	18	30	52	7	9	12	5	38.867	39.362	1;2	3.9207e-60	6603	210325_NSco-1995_invitro_sample10	322.79	308.02			47396000000	0
NDNVQDTAEQKVQLLR	Unmodified	1869.95	0.954453	44	His-Fasdd			yes	yes	0	0	0	1					By MS/MS	By MS/MS	By MS/MS	By MS/MS									1	2	1	1					81.427	81.831	2;3	5.6843e-19	26331	210325_NSco-1995_invitro_sample6	184.03	170.6			20902000	0
NDNVQDTAEQKVQLLRNWHQLHGK	Unmodified	2870.45	0.453586	44	His-Fasdd			yes	yes	0	0	0	2								By MS/MS												1					93.873	93.732	4	4.2327e-18	30884	210325_NSco-1995_invitro_sample8	147.9	144.56			10685000	0
NGVNEAK	Unmodified	730.361	0.360967	44	His-Fasdd			yes	yes	0	0	0	0							By matching	By matching	By MS/MS	By matching	By matching								1	1	1	1	1		13.558	13.24	1	0.071562	2048	210325_NSco-1995_invitro_sample9	117.1	88.199			34623000	0
NGVNEAKIDEIK	Unmodified	1328.69	0.693594	44	His-Fasdd			yes	yes	0	0	0	1					By MS/MS	By MS/MS	By MS/MS	By MS/MS	By MS/MS								4	2	2	1	1				47.845	49.036	2	3.9651e-18	13932	210325_NSco-1995_invitro_sample5	164.64	129.42			29460000	0
NGVNEAKIDEIKNDNVQDTAEQK	Unmodified	2571.24	0.241253	44	His-Fasdd			yes	yes	0	0	0	2					By MS/MS	By MS/MS	By MS/MS	By MS/MS		By MS/MS							6	8	6	5		3			59.024	59.73	3;4	4.6161e-07	18223	210325_NSco-1995_invitro_sample6	101.94	94.406			139050000	0
NWHQLHGK	Unmodified	1018.51	0.509697	44	His-Fasdd			yes	yes	0	0	0	0		By matching	By matching		By MS/MS	By MS/MS	By MS/MS	By MS/MS	By MS/MS	By MS/MS	By MS/MS	By MS/MS		1	2		21	33	32	40	5	9	6	4	56.43	56.824	1;2	2.7251e-13	11061	210325_NSco-1995_invitro_sample8	162.21	143.48			48150000000	0
NWHQLHGKK	Unmodified	1146.6	0.60466	44	His-Fasdd			yes	yes	0	0	0	1					By MS/MS	By MS/MS	By MS/MS	By MS/MS	By MS/MS	By MS/MS	By MS/MS	By MS/MS					3	8	11	8	2	3	2	3	18.416	18.228	2;3	4.0054e-16	3198	210325_NSco-1995_invitro_sample5	231.87	231.87			10095000000	0
VQLLRNWHQLHGK	Unmodified	1627.91	0.905927	44	His-Fasdd			yes	yes	0	0	0	1					By MS/MS	By MS/MS	By MS/MS	By MS/MS			By MS/MS						4	4	4	6			1		67.332	67.875	3;4	0.0034269	20360	210325_NSco-1995_invitro_sample6	60.08	49.446			160640000	0
YITTIAGVMTLSQVK	Oxidation (M)	1639.89	0.885494	44	His-Fasdd			yes	yes	0	0	1	0			By matching		By MS/MS	By MS/MS	By MS/MS	By MS/MS	By MS/MS	By MS/MS	By MS/MS	By MS/MS			1		8	10	13	10	4	2	2	2	112.63	112.65	2	2.1275e-26	36374	210325_NSco-1995_invitro_sample5	194.17	165.21			25302000000	0
YITTIAGVMTLSQVK	Unmodified	1623.89	0.890579	44	His-Fasdd			yes	yes	0	0	0	0					By MS/MS	By MS/MS	By MS/MS	By MS/MS	By MS/MS	By MS/MS	By MS/MS	By MS/MS					13	26	16	18	8	1	4	4	117.07	117.11	2	1.434e-35	38257	210325_NSco-1995_invitro_sample5	211.64	193.9			122600000000	0
YITTIAGVMTLSQVKGFVR	Unmodified	2083.15	0.149982	44	His-Fasdd			yes	yes	0	0	0	1					By MS/MS			By MS/MS									2			2					112.04	111.92	2;3	5.8953e-21	37790	210325_NSco-1995_invitro_sample8	179.14	170.54			42852000	0
YITTIAGVMTLSQVKGFVR	Oxidation (M)	2099.14	0.144897	44	His-Fasdd			yes	yes	0	0	1	1					By matching		By matching	By MS/MS									1		1	2					110.98	110.84	3	5.277e-15	37808	210325_NSco-1995_invitro_sample8	161.14	148.3			25976000	0
YITTIAGVMTLSQVKGFVRK	Unmodified	2211.24	0.244945	44	His-Fasdd			yes	yes	0	0	0	2					By MS/MS	By matching		By MS/MS									2	2		2					110.07	109.99	3;4	1.5233e-38	37034	210325_NSco-1995_invitro_sample8	206.74	205.53			294920000	0
YITTIAGVMTLSQVKGFVRK	Oxidation (M);Hex (R)	2389.29	0.292683	44	His-Fasdd			yes	yes	0	1	1	2					By MS/MS	By MS/MS	By matching	By matching									1	1	1	1					112.17	112.05	3	0.0023983	38217	210325_NSco-1995_invitro_sample6	61.477	47.017			85330000	0
YITTIAGVMTLSQVKGFVRK	Oxidation (M)	2227.24	0.23986	44	His-Fasdd			yes	yes	0	0	1	2								By MS/MS												3					109.43	109.29	3;4	1.6329e-07	37039	210325_NSco-1995_invitro_sample8	116.13	110.77			58349000	0
GSHMASMTGGQQMGR	3 Oxidation (M)	1582.63	0.628644	44;45;46	His-Fasdd;mFADD;His-hTRAILR2dd;His-TNFR1cd			no	no	0	0	3	0	By MS/MS	By MS/MS	By MS/MS	By MS/MS	By MS/MS	By MS/MS	By MS/MS	By MS/MS	By MS/MS	By MS/MS	By MS/MS	By MS/MS	25	28	26	25	47	51	36	38	33	25	32	38	23.705	23.664	2;3	9.0178e-13	6319	210325_NSco-1995_invitro_sample12	149.94	136.28			16948000000	359930000
GSHMASMTGGQQMGR	2 Oxidation (M)	1566.63	0.63373	44;45;46	His-Fasdd;mFADD;His-hTRAILR2dd;His-TNFR1cd			no	no	0	0	2	0	By MS/MS	By MS/MS	By MS/MS	By MS/MS	By MS/MS	By MS/MS	By MS/MS	By MS/MS	By MS/MS	By MS/MS	By MS/MS	By MS/MS	26	28	32	32	42	35	35	32	34	33	37	28	26.253	26.206	2;3	1.2958e-26	3791	210325_NSco-1995_invitro_sample6	198.45	192.73			46144000000	731490000
GSHMASMTGGQQMGR	Oxidation (M)	1550.64	0.638815	44;45;46	His-Fasdd;mFADD;His-hTRAILR2dd;His-TNFR1cd			no	no	0	0	1	0	By MS/MS	By MS/MS	By MS/MS	By MS/MS	By MS/MS	By MS/MS	By MS/MS	By MS/MS	By MS/MS	By MS/MS	By MS/MS	By MS/MS	34	32	27	27	31	33	35	34	22	29	25	24	32.601	32.533	2;3;4	2.1823e-85	7472	210325_NSco-1995_invitro_sample10	310.53	301.78			187190000000	1470300000
GSHMASMTGGQQMGR	Unmodified	1534.64	0.6439	44;45;46	His-Fasdd;mFADD;His-hTRAILR2dd;His-TNFR1cd			no	no	0	0	0	0	By MS/MS	By MS/MS	By MS/MS	By MS/MS	By MS/MS	By MS/MS	By MS/MS	By MS/MS	By MS/MS	By MS/MS	By MS/MS	By MS/MS	10	11	12	15	24	36	31	30	16	14	16	12	42.727	43.039	2;3;4	7.2966e-133	9748	210325_NSco-1995_invitro_sample6	387.07	379.69			116370000000	708680000
GSSHHHHHHSSGLVPR	Unmodified	1767.84	0.84143	44;45;46	His-Fasdd;mFADD;His-hTRAILR2dd;His-TNFR1cd			no	no	0	0	0	0	By MS/MS	By MS/MS	By MS/MS	By MS/MS	By MS/MS	By MS/MS	By MS/MS	By MS/MS	By MS/MS	By MS/MS	By MS/MS	By MS/MS	6	56	57	67	74	78	61	61	55	54	66	38	60.823	61.209	2;3;4	1.2823e-136	4502	210325_NSco-1995_invitro_sample4	322.07	300.04			127160000000	2365300000
GSSHHHHHHSSGLVPR	Acetyl (Protein N-term)	1809.85	0.851994	44;45;46	His-Fasdd;mFADD;His-hTRAILR2dd;His-TNFR1cd			no	no	1	0	0	0			By matching		By MS/MS	By MS/MS	By MS/MS	By MS/MS	By MS/MS	By MS/MS	By MS/MS				1		3	6	6	5	1	4	3		22.223	22.734	3;4	5.2764e-36	4713	210325_NSco-1995_invitro_sample5	213.34	198.92			520780000	0
GSSHHHHHHSSGLVPR	Hex (R)	1929.89	0.894253	44;45;46	His-Fasdd;mFADD;His-hTRAILR2dd;His-TNFR1cd			no	no	0	1	0	0					By MS/MS												1								16.031	17.872	4	0.022083	2820	210325_NSco-1995_invitro_sample5	44.968	34.181			6687900	0
MGSSHHHHHHSSGLVPR	Oxidation (M)	1914.88	0.876829	44;45;46	His-Fasdd;mFADD;His-hTRAILR2dd;His-TNFR1cd			no	no	0	0	1	0					By MS/MS	By MS/MS	By MS/MS	By MS/MS			By matching						2	2	1	1			1		16.379	17.203	4	6.2188e-09	2827	210325_NSco-1995_invitro_sample6	126.77	114.6			82048000	0
MGSSHHHHHHSSGLVPR	Acetyl (Protein N-term);Oxidation (M)	1956.89	0.887394	44;45;46	His-Fasdd;mFADD;His-hTRAILR2dd;His-TNFR1cd			no	no	1	0	1	0						By MS/MS												1							22.41	23.819	4	6.6927e-20	5220	210325_NSco-1995_invitro_sample6	181.74	157.55			26633000	0
MGSSHHHHHHSSGLVPR	Unmodified	1898.88	0.881914	44;45;46	His-Fasdd;mFADD;His-hTRAILR2dd;His-TNFR1cd			no	no	0	0	0	0					By matching	By MS/MS	By MS/MS	By MS/MS									1	2	1	2					24.406	25.444	4	9.6931e-10	5449	210325_NSco-1995_invitro_sample6	142.91	128.48			82046000	0
AEAAGHRDTLYTMLIK	Oxidation (M)	1804.91	0.914168	45	His-hTRAILR2dd			yes	yes	0	0	1	1									By MS/MS	By MS/MS	By MS/MS	By MS/MS									9	9	13	13	83.235	83.464	2;3;4	3.7644e-16	31997	210325_NSco-1995_invitro_sample11	140.91	115.43			8380600000	0
AEAAGHRDTLYTMLIK	Unmodified	1788.92	0.919254	45	His-hTRAILR2dd			yes	yes	0	0	0	1	By matching		By matching						By MS/MS	By MS/MS	By MS/MS	By MS/MS	1		1						8	8	8	6	97.038	97.117	2;3;4	3.6116e-44	32146	210325_NSco-1995_invitro_sample9	244.72	208.13			26467000000	484510
DASVHTLLDALETLGER	Unmodified	1838.94	0.937406	45	His-hTRAILR2dd			yes	yes	0	0	0	0	By MS/MS		By matching					By MS/MS	By MS/MS	By MS/MS	By MS/MS	By MS/MS	1		2					1	17	19	20	19	117.73	118.08	2;3	2.6207e-183	40737	210325_NSco-1995_invitro_sample11	426.13	407.8			127720000000	28837000
DASVHTLLDALETLGERLAK	Unmodified	2151.15	0.153547	45	His-hTRAILR2dd			yes	yes	0	0	0	1								By matching			By MS/MS									1			1		115.07	114.51	3	5.6713e-109	40885	210325_NSco-1995_invitro_sample11	324.29	305.65			115850000	0
DTLYTMLIK	Oxidation (M)	1112.58	0.578747	45	His-hTRAILR2dd			yes	yes	0	0	1	0	By matching								By MS/MS	By MS/MS	By MS/MS	By MS/MS	1								6	2	5	4	106.27	106.5	2	0.00015249	35543	210325_NSco-1995_invitro_sample11	101.28	101.28			5374900000	1674800
DTLYTMLIK	Unmodified	1096.58	0.583833	45	His-hTRAILR2dd			yes	yes	0	0	0	0									By MS/MS	By MS/MS	By MS/MS	By MS/MS									4	3	4	3	114.16	114.2	2	6.6505e-05	39162	210325_NSco-1995_invitro_sample12	117.1	101.47			33027000000	0
GSEFMDPTETLR	Oxidation (M)	1397.61	0.613295	45	His-hTRAILR2dd			yes	yes	0	0	1	0	By MS/MS	By MS/MS			By matching	By matching			By MS/MS	By MS/MS	By MS/MS	By MS/MS	1	1			1	1			11	10	12	10	88.551	88.458	2	4.0088e-18	32526	210325_NSco-1995_invitro_sample9	190.03	190.03			13959000000	24753000
GSEFMDPTETLR	Unmodified	1381.62	0.61838	45	His-hTRAILR2dd			yes	yes	0	0	0	0									By MS/MS	By MS/MS	By MS/MS	By MS/MS									5	6	6	7	96.204	96.347	1;2	2.6053e-35	32192	210325_NSco-1995_invitro_sample9	250.92	250.92			32922000000	0
IEDHLLSSGK	Unmodified	1097.57	0.571688	45	His-hTRAILR2dd			yes	yes	0	0	0	0									By MS/MS	By MS/MS	By MS/MS	By MS/MS									2	3	1	4	48.666	47.546	1;2	2.9779e-19	14646	210325_NSco-1995_invitro_sample11	228.05	201.25			1277100000	0
IEDHLLSSGKF	Unmodified	1244.64	0.640102	45	His-hTRAILR2dd			yes	yes	0	0	0	1									By MS/MS	By MS/MS	By MS/MS	By MS/MS									19	11	18	20	92.67	92.854	2;3	4.3205e-20	27396	210325_NSco-1995_invitro_sample11	226.39	187.62			48588000000	0
KLGLMDNEIK	Oxidation (M)	1175.62	0.622009	45	His-hTRAILR2dd			yes	yes	0	0	1	1			By matching		By MS/MS	By MS/MS	By MS/MS	By matching	By MS/MS	By MS/MS	By MS/MS	By MS/MS			1		2	2	2	1	15	18	18	13	62.352	62.037	2;3	9.9809e-08	18509	210325_NSco-1995_invitro_sample9	120.65	68.171			10815000000	0
KLGLMDNEIK	Unmodified	1159.63	0.627095	45	His-hTRAILR2dd			yes	yes	0	0	0	1					By matching			By matching	By MS/MS	By MS/MS	By MS/MS	By MS/MS					1			1	2	3	2	2	70.945	71.009	2;3	9.2182e-11	23907	210325_NSco-1995_invitro_sample10	195.36	152.11			16464000000	0
KLGLMDNEIKVAK	Oxidation (M)	1473.82	0.8225	45	His-hTRAILR2dd			yes	yes	0	0	1	2									By MS/MS	By MS/MS	By MS/MS	By MS/MS									2	2	2	1	69.54	69.291	3	3.6568e-12	25206	210325_NSco-1995_invitro_sample11	161.87	145.12			53635000	0
KLGLMDNEIKVAK	Unmodified	1457.83	0.827585	45	His-hTRAILR2dd			yes	yes	0	0	0	2												By MS/MS												1	75.452	77.277	3	7.4111e-12	25219	210325_NSco-1995_invitro_sample12	150.56	141.67			10418000	0
LGLMDNEIK	Oxidation (M)	1047.53	0.527046	45	His-hTRAILR2dd			yes	yes	0	0	1	0					By MS/MS	By MS/MS	By MS/MS	By MS/MS	By MS/MS	By MS/MS	By MS/MS	By MS/MS					1	1	1	1	7	8	8	13	75.685	75.592	1;2	3.8343e-08	23830	210325_NSco-1995_invitro_sample12	137.9	101.2			14631000000	0
LGLMDNEIK	Unmodified	1031.53	0.532132	45	His-hTRAILR2dd			yes	yes	0	0	0	0									By MS/MS	By MS/MS	By MS/MS	By MS/MS									6	3	3	3	85.137	85.141	2	1.8704e-06	28344	210325_NSco-1995_invitro_sample9	169.57	123.62			23096000000	0
LGLMDNEIKVAK	Oxidation (M)	1345.73	0.727537	45	His-hTRAILR2dd			yes	yes	0	0	1	1									By MS/MS	By MS/MS	By MS/MS	By MS/MS									2	2	2	1	80.258	80.134	3	5.97e-06	23653	210325_NSco-1995_invitro_sample10	116.54	116.54			78825000	0
LGLMDNEIKVAK	Unmodified	1329.73	0.732622	45	His-hTRAILR2dd			yes	yes	0	0	0	1									By MS/MS	By MS/MS	By MS/MS										1	1	1		86.865	86.118	3	0.00088189	29410	210325_NSco-1995_invitro_sample11	68.676	63.971			154740000	0
QCFDDFADLVPFDSWEPLMR	Oxidation (M)	2503.08	0.0824324	45	His-hTRAILR2dd			yes	yes	0	0	1	0									By MS/MS	By MS/MS	By MS/MS	By MS/MS									1	2	1	2	115.62	116.3	2	4.4857e-77	40722	210325_NSco-1995_invitro_sample11	269.87	263.15			764570000	0
QCFDDFADLVPFDSWEPLMR	Unmodified	2487.09	0.0875177	45	His-hTRAILR2dd			yes	yes	0	0	0	0									By MS/MS	By MS/MS	By MS/MS	By MS/MS									3	3	4	2	115.83	115.92	2;3	6.1479e-196	40910	210325_NSco-1995_invitro_sample12	420.44	415.16			5768700000	0
QCFDDFADLVPFDSWEPLMRK	Oxidation (M)	2631.18	0.177395	45	His-hTRAILR2dd			yes	yes	0	0	1	1									By MS/MS	By MS/MS	By MS/MS										2	1	2		114.41	113.75	3	4.7597e-11	40544	210325_NSco-1995_invitro_sample11	136.61	133.56			269100000	0
QCFDDFADLVPFDSWEPLMRK	Unmodified	2615.18	0.182481	45	His-hTRAILR2dd			yes	yes	0	0	0	1									By MS/MS	By MS/MS	By MS/MS										1	1	1		114.91	114.31	3	2.8383e-50	40528	210325_NSco-1995_invitro_sample11	230.99	223.17			361860000	0
QKIEDHLLSSGK	Unmodified	1353.73	0.725229	45	His-hTRAILR2dd			yes	yes	0	0	0	1									By MS/MS	By MS/MS	By MS/MS	By MS/MS									3	3	3	2	43.311	42.484	2;3	3.563e-05	13892	210325_NSco-1995_invitro_sample10	115.78	99.528			339800000	0
QKIEDHLLSSGKF	Unmodified	1500.79	0.793643	45	His-hTRAILR2dd			yes	yes	0	0	0	2									By MS/MS	By MS/MS	By MS/MS	By MS/MS									7	6	5	4	73.065	72.911	2;3;4	4.1606e-24	25146	210325_NSco-1995_invitro_sample10	226.31	218.66			7896400000	0
TGRDASVHTLLDALETLGER	Unmodified	2153.11	0.10766	45	His-hTRAILR2dd			yes	yes	0	0	0	1									By MS/MS	By MS/MS	By MS/MS										4	4	4		113.5	112.88	3;4	1.0535e-49	39828	210325_NSco-1995_invitro_sample9	227.66	210.98			1356000000	0
TGRDASVHTLLDALETLGERLAK	Unmodified	2465.32	0.3238	45	His-hTRAILR2dd			yes	yes	0	0	0	2											By MS/MS												1		115.2	114.23	4	0.00010238	40699	210325_NSco-1995_invitro_sample11	71.696	63.607			8561900	0
WVNKTGR	Unmodified	859.466	0.466435	45	His-hTRAILR2dd			yes	yes	0	0	0	1									By MS/MS		By MS/MS	By MS/MS									1		1	1	20.43	18.959	2	0.056561	4385	210325_NSco-1995_invitro_sample11	62.717	52.968			47958000	0
[truncated: 21 more columns]

## Sheet: E
Protein IDs	Majority protein IDs	Peptide counts (all)	Peptide counts (razor+unique)	Peptide counts (unique)	Protein names	Gene names	Fasta headers	Number of proteins	Peptides	Razor + unique peptides	Unique peptides	Peptides 1	Peptides 2	Peptides 3	Peptides 4	Razor + unique peptides 1	Razor + unique peptides 2	Razor + unique peptides 3	Razor + unique peptides 4	Unique peptides 1	Unique peptides 2	Unique peptides 3	Unique peptides 4	Sequence coverage [%]	Unique + razor sequence coverage [%]	Unique sequence coverage [%]	Mol. weight [kDa]	Sequence length	Sequence lengths	Q-value	Score	Identification type 1 (TNFRdd + NleB2)	Identification type 2 (TNFRdd + NleB2dxd)	Identification type 3 (TRADD + NleB2)	Identification type 4 (TRADD + NleB2dxd)	Sequence coverage 1 [%]	Sequence coverage 2 [%]	Sequence coverage 3 [%]	Sequence coverage 4 [%]	Intensity	Intensity 1	Intensity 2	Intensity 3	Intensity 4	LFQ intensity 1	LFQ intensity 2	LFQ intensity 3	LFQ intensity 4	MS/MS count 1
Q15628;B4DWM0	Q15628	31;4	31;4	31;4	Tumor necrosis factor receptor type 1-associated DEATH domain protein	TRADD	sp|Q15628|TRADD_HUMAN Tumor necrosis factor receptor type 1-associated DEATH domain protein OS=Homo sapiens GN=TRADD PE=1 SV=2	2	31	31	31	4	3	28	30	4	3	28	30	4	3	28	30	85.3	85.3	85.3	34.247	312	312;150	0	323.31	By MS/MS	By matching	By MS/MS	By MS/MS	12.2	21.2	69.2	85.3	345770000000	21977000	14990000	160500000000	185230000000	410520	358860	23435000000	25717000000	0
His-TNFR1cd;P19438;F5H061;P19438-3;P19438-2;His-hTRAILR2dd	His-TNFR1cd;P19438;F5H061;P19438-3;P19438-2	10;9;9;9;9;1	10;9;9;9;9;1	9;9;9;9;9;0	Tumor necrosis factor receptor superfamily member 1A;Tumor necrosis factor receptor superfamily member 1A, membrane form;Tumor necrosis factor-binding protein 1	TNFRSF1A	IPI:His-TNFR1cd|NS:P00007|His-TNFR1cd;sp|P19438|TNR1A_HUMAN Tumor necrosis factor receptor superfamily member 1A OS=Homo sapiens GN=TNFRSF1A PE=1 SV=1;tr|F5H061|F5H061_HUMAN Tumor necrosis factor receptor superfamily member 1A, membrane form OS=Homo sapien	6	10	10	9	10	10	7	6	10	10	7	6	9	9	6	5	23.8	23.8	18	28.175	256	256;455;412;223;347;133	0	183.33	By MS/MS	By MS/MS	By MS/MS	By MS/MS	23.8	23.8	21.1	21.1	171890000000	96748000000	75027000000	80263000	32958000	20945000000	15505000000	19175000	9110300	257
[truncated: 21 more columns]

## Sheet: F
Sequence	Modifications	Mass	Mass Fractional Part	Protein Groups	Proteins	Gene Names	Protein Names	Unique (Groups)	Unique (Proteins)	Acetyl (Protein N-term)	Hex (R)	HexNAc (R)	Oxidation (M)	Missed cleavages	Identification type 1 (TNFRdd + NleB2)	Identification type 2 (TNFRdd + NleB2dxd)	Identification type 3 (TRADD + NleB2)	Identification type 4 (TRADD + NleB2dxd)	Experiment 1 (TNFRdd + NleB2)	Experiment 2 (TNFRdd + NleB2dxd)	Experiment 3 (TRADD + NleB2)	Experiment 4 (TRADD + NleB2dxd)	Retention time	Calibrated retention time	Charges	PEP	MS/MS scan number	Raw file	Score	Delta score	Reverse	Potential contaminant	Intensity	Intensity 1 (TNFR1dd + NleB2)	Intensity 2 (TNFR1dd + NleB2dxd)	Intensity 3 (TRADD + NleB2)	Intensity 4 (TRADD + NleB2dxd)	id	Protein group IDs	Peptide ID	Evidence IDs	MS/MS IDs	Best MS/MS	Hex (R) site IDs	HexNAc (R) site IDs	Oxidation (M) site IDs	MS/MS Count	Taxonomy IDs
EAQYSMLATWR	Oxidation (M)	1370.63	0.628885	954	His-TNFR1cd;P19438;F5H061;P19438-3;P19438-2	TNFRSF1A	Tumor necrosis factor receptor superfamily member 1A;Tumor necrosis factor receptor superfamily member 1A, membrane form;Tumor necrosis factor-binding protein 1	yes	no	0	0	0	1	0	By MS/MS	By MS/MS	By MS/MS	By MS/MS	16	20	2	1	89.273	87.492	1;2;3	6.6538e-07	33676	210331_NSco-2019_invitro_set2_sample2	145.9	91.838			11660000000	6263200000	5389700000	6871400	0	2948	954	2779	10648;10649;10650;10651;10652;10653;10654;10655;10656;10657;10658;10659;10660;10661;10662;10663;10664;10665;10666;10667;10668;10669;10670;10671;10672;10673;10674;10675;10676;10677;10678;10679;10680;10681;10682;10683;10684;10685;10686	10287;10288;10289;10290;10291;10292;10293;10294;10295;10296;10297;10298;10299;10300;10301;10302;10303;10304;10305;10306;10307;10308;10309;10310;10311;10312;10313;10314;10315;10316;10317;10318;10319;10320;10321;10322;10323;10324;10325;10326;10327;10328;10329;10330;10331;10332;10333;10334;10335;10336;10337;10338;10339;10340;10341;10342;10343;10344;10345;10346;10347;10348;10349;10350;10351;10352;103…	10379			249	111
EAQYSMLATWR	Unmodified	1354.63	0.633971	954	His-TNFR1cd;P19438;F5H061;P19438-3;P19438-2	TNFRSF1A	Tumor necrosis factor receptor superfamily member 1A;Tumor necrosis factor receptor superfamily member 1A, membrane form;Tumor necrosis factor-binding protein 1	yes	no	0	0	0	0	0	By MS/MS	By MS/MS			9	8			109.91	108.83	2	8.0411e-09	33591	210331_NSco-2019_invitro_set2_sample1	250.12	204.4			20164000000	10826000000	9337900000	0	0	2949	954	2779	10687;10688;10689;10690;10691;10692;10693;10694;10695;10696;10697;10698;10699;10700;10701;10702;10703	10398;10399;10400;10401;10402;10403;10404;10405;10406;10407;10408;10409;10410;10411;10412;10413;10414;10415;10416;10417;10418;10419;10420;10421;10422;10423;10424;10425;10426;10427;10428;10429;10430;10431;10432;10433;10434;10435;10436;10437;10438;10439;10440;10441;10442;10443	10399				45
EAQYSMLATWRR	Oxidation (M)	1526.73	0.729997	954	His-TNFR1cd;P19438;F5H061;P19438-3;P19438-2	TNFRSF1A	Tumor necrosis factor receptor superfamily member 1A;Tumor necrosis factor receptor superfamily member 1A, membrane form;Tumor necrosis factor-binding protein 1	yes	no	0	0	0	1	1	By MS/MS	By MS/MS			4	2			64.701	63.918	2;3	1.8316e-06	19139	210331_NSco-2019_invitro_set2_sample1	145.25	107.23			111330000	72590000	38739000	0	0	2950	954	2780	10704;10705;10706;10707;10708;10709	10444;10445;10446;10447;10448;10449;10450	10445			249	7
EATLELLGR	Unmodified	1000.56	0.55531	954	His-TNFR1cd;P19438;F5H061;P19438-3;P19438-2	TNFRSF1A	Tumor necrosis factor receptor superfamily member 1A;Tumor necrosis factor receptor superfamily member 1A, membrane form;Tumor necrosis factor-binding protein 1	yes	no	0	0	0	0	0	By MS/MS	By MS/MS	By MS/MS	By MS/MS	21	15	2	2	106.72	104.85	2	1.213e-05	32609	210331_NSco-2019_invitro_set2_sample1	157.33	94.865			29149000000	15759000000	13373000000	11716000	4919200	2960	954	2790	10749;10750;10751;10752;10753;10754;10755;10756;10757;10758;10759;10760;10761;10762;10763;10764;10765;10766;10767;10768;10769;10770;10771;10772;10773;10774;10775;10776;10777;10778;10779;10780;10781;10782;10783;10784;10785;10786;10787;10788	10479;10480;10481;10482;10483;10484;10485;10486;10487;10488;10489;10490;10491;10492;10493;10494;10495;10496;10497;10498;10499;10500;10501;10502;10503;10504;10505;10506;10507;10508;10509;10510;10511;10512;10513;10514;10515;10516;10517;10518;10519;10520;10521;10522;10523;10524;10525;10526;10527;10528;10529;10530;10531;10532;10533;10534;10535;10536;10537;10538;10539;10540;10541;10542;10543;10544;105…	10497				94
LGLSDHEIDR	Unmodified	1153.57	0.572751	954	His-TNFR1cd;P19438;F5H061;P19438-3;P19438-2	TNFRSF1A	Tumor necrosis factor receptor superfamily member 1A;Tumor necrosis factor receptor superfamily member 1A, membrane form;Tumor necrosis factor-binding protein 1	yes	no	0	0	0	0	0	By MS/MS	By MS/MS	By matching		4	3	2		50.082	48.134	2;3	4.0051e-06	14927	210331_NSco-2019_invitro_set2_sample1	142.83	102.56			15572000000	11064000000	4505100000	2440600	0	9316	954	8854	33590;33591;33592;33593;33594;33595;33596;33597;33598	32843;32844;32845;32846;32847;32848;32849;32850;32851;32852;32853;32854;32855;32856;32857;32858;32859;32860;32861;32862;32863;32864;32865;32866	32845				23
LGLSDHEIDRLELQNGR	Unmodified	1964.01	0.00755158	954	His-TNFR1cd;P19438;F5H061;P19438-3;P19438-2	TNFRSF1A	Tumor necrosis factor receptor superfamily member 1A;Tumor necrosis factor receptor superfamily member 1A, membrane form;Tumor necrosis factor-binding protein 1	yes	no	0	0	0	0	1	By MS/MS	By MS/MS	By MS/MS	By MS/MS	26	22	2	2	101.83	100.33	2;3;4	1.8532e-100	29161	210331_NSco-2019_invitro_set2_sample1	429.04	358.65			44718000000	28226000000	16460000000	21748000	9954100	9317	954	8855	33599;33600;33601;33602;33603;33604;33605;33606;33607;33608;33609;33610;33611;33612;33613;33614;33615;33616;33617;33618;33619;33620;33621;33622;33623;33624;33625;33626;33627;33628;33629;33630;33631;33632;33633;33634;33635;33636;33637;33638;33639;33640;33641;33642;33643;33644;33645;33646;33647;33648;33649;33650	32867;32868;32869;32870;32871;32872;32873;32874;32875;32876;32877;32878;32879;32880;32881;32882;32883;32884;32885;32886;32887;32888;32889;32890;32891;32892;32893;32894;32895;32896;32897;32898;32899;32900;32901;32902;32903;32904;32905;32906;32907;32908;32909;32910;32911;32912;32913;32914;32915;32916;32917;32918;32919;32920;32921;32922;32923;32924;32925;32926;32927;32928;32929;32930;32931;32932;329…	32883				83
REATLELLGR	Unmodified	1156.66	0.656421	954	His-TNFR1cd;P19438;F5H061;P19438-3;P19438-2	TNFRSF1A	Tumor necrosis factor receptor superfamily member 1A;Tumor necrosis factor receptor superfamily member 1A, membrane form;Tumor necrosis factor-binding protein 1	yes	no	0	0	0	0	1	By MS/MS	By MS/MS	By MS/MS	By matching	9	13	1	1	82.67	80.839	2;3	6.0477e-09	23224	210331_NSco-2019_invitro_set2_sample1	250.62	136.43			25905000000	14784000000	11114000000	4710600	1903300	13118	954	12322	47284;47285;47286;47287;47288;47289;47290;47291;47292;47293;47294;47295;47296;47297;47298;47299;47300;47301;47302;47303;47304;47305;47306;47307	45916;45917;45918;45919;45920;45921;45922;45923;45924;45925;45926;45927;45928;45929;45930;45931;45932;45933;45934;45935;45936;45937;45938;45939;45940;45941;45942;45943;45944;45945;45946;45947;45948;45949;45950;45951;45952;45953;45954;45955;45956;45957;45958;45959;45960;45961;45962;45963;45964;45965;45966;45967;45968;45969;45970;45971;45972;45973;45974;45975;45976;45977;45978;45979;45980;45981;459…	45919				75
RLGLSDHEIDR	Unmodified	1309.67	0.673862	954	His-TNFR1cd;P19438;F5H061;P19438-3;P19438-2	TNFRSF1A	Tumor necrosis factor receptor superfamily member 1A;Tumor necrosis factor receptor superfamily member 1A, membrane form;Tumor necrosis factor-binding protein 1	yes	no	0	0	0	0	1	By MS/MS	By MS/MS			3	4			41.152	39.822	2;3	5.1776e-09	11660	210331_NSco-2019_invitro_set2_sample1	236.11	172.49			5812100000	2189400000	3622600000	0	0	13282	954	12481	47942;47943;47944;47945;47946;47947;47948	46589;46590;46591;46592;46593;46594;46595;46596;46597;46598;46599;46600;46601;46602;46603;46604;46605;46606	46590				17
RLGLSDHEIDRLELQNGR	Unmodified	2120.11	0.108663	954	His-TNFR1cd;P19438;F5H061;P19438-3;P19438-2	TNFRSF1A	Tumor necrosis factor receptor superfamily member 1A;Tumor necrosis factor receptor superfamily member 1A, membrane form;Tumor necrosis factor-binding protein 1	yes	no	0	0	0	0	2	By MS/MS	By MS/MS	By MS/MS	By MS/MS	6	12	2	1	91.955	89.747	3;4;5	3.9339e-45	26173	210331_NSco-2019_invitro_set2_sample1	342.76	288.76			18778000000	7561500000	11180000000	26669000	10020000	13283	954	12482	47949;47950;47951;47952;47953;47954;47955;47956;47957;47958;47959;47960;47961;47962;47963;47964;47965;47966;47967;47968;47969	46607;46608;46609;46610;46611;46612;46613;46614;46615;46616;46617;46618;46619;46620;46621;46622;46623;46624;46625;46626;46627;46628;46629;46630;46631;46632;46633;46634;46635;46636;46637;46638;46639;46640;46641;46642;46643;46644	46609				37
WKEFVRR	HexNAc (R)	1222.65	0.645856	954	His-TNFR1cd;P19438;F5H061;P19438-3;P19438-2	TNFRSF1A	Tumor necrosis factor receptor superfamily member 1A;Tumor necrosis factor receptor superfamily member 1A, membrane form;Tumor necrosis factor-binding protein 1	yes	no	0	0	1	0	2	By MS/MS	By matching			1	1			31.497	30.495	3	0.032418	8739	210331_NSco-2019_invitro_set2_sample1	115.7	84.205			2279100000	2277000000	2046100	0	0	17585	954	16566	63281;63282	61514;61515;61516	61516		36;37		3
AAGQNGHEEWVGSAYLFVESSLDK	Acetyl (Protein N-term)	2635.22	0.21906	1807	Q15628;B4DWM0	TRADD	Tumor necrosis factor receptor type 1-associated DEATH domain protein	yes	no	1	0	0	0	0			By MS/MS	By MS/MS			1	1	114.74	109.97	2	6.9313e-56	41056	210331_NSco-2019_invitro_set2_sample4	340.85	313.84			113710000	0	0	70070000	43637000	74	1807	73	224;225	202;203	203				2
AAGQNGHEEWVGSAYLFVESSLDKVVLSDAYAHPQQK	Acetyl (Protein N-term)	4071.96	0.960274	1807	Q15628;B4DWM0	TRADD	Tumor necrosis factor receptor type 1-associated DEATH domain protein	yes	no	1	0	0	0	1		By matching		By MS/MS		1		1	114.84	111.09	4	1.4665e-30	41275	210331_NSco-2019_invitro_set2_sample4	209.27	201.07			81855000	0	2435700	0	79419000	75	1807	74	226;227	204	204				1
AGAERLDALLADEER	Unmodified	1627.82	0.816563	1807	Q15628	TRADD	Tumor necrosis factor receptor type 1-associated DEATH domain protein	yes	yes	0	0	0	0	1			By MS/MS	By MS/MS			4	11	91.916	86.914	2;3	1.3895e-39	34163	210331_NSco-2019_invitro_set2_sample4	331.14	249.5			11006000000	0	0	2809800000	8196000000	455	1807	437	1650;1651;1652;1653;1654;1655;1656;1657;1658;1659;1660;1661;1662;1663;1664	1610;1611;1612;1613;1614;1615;1616;1617;1618;1619;1620;1621;1622;1623;1624;1625;1626;1627;1628;1629;1630;1631;1632;1633;1634;1635;1636;1637;1638;1639;1640;1641;1642;1643;1644;1645;1646;1647;1648;1649;1650;1651;1652;1653;1654;1655;1656;1657;1658;1659;1660;1661;1662;1663;1664;1665;1666	1657				57
ALQAALAESGGSPDVLQMLK	Oxidation (M)	2014.04	0.0404912	1807	Q15628	TRADD	Tumor necrosis factor receptor type 1-associated DEATH domain protein	yes	yes	0	0	0	1	0			By MS/MS	By MS/MS			8	11	114.28	109.47	2;3	1.5295e-16	38354	210331_NSco-2019_invitro_set2_sample3	214.65	163.21			12982000000	0	0	5508700000	7473700000	911	1807	866	3223;3224;3225;3226;3227;3228;3229;3230;3231;3232;3233;3234;3235;3236;3237;3238;3239;3240;3241	3128;3129;3130;3131;3132;3133;3134;3135;3136;3137;3138;3139;3140;3141;3142;3143;3144;3145;3146;3147;3148;3149;3150;3151;3152;3153;3154;3155;3156;3157;3158;3159;3160;3161	3128			871	34
ALQAALAESGGSPDVLQMLK	Unmodified	1998.05	0.0455766	1807	Q15628	TRADD	Tumor necrosis factor receptor type 1-associated DEATH domain protein	yes	yes	0	0	0	0	0		By matching	By MS/MS	By MS/MS		1	13	8	116.34	111.7	2;3	5.5137e-24	41929	210331_NSco-2019_invitro_set2_sample4	262.29	221.58			37418000000	0	11411000	21011000000	16395000000	912	1807	866	3242;3243;3244;3245;3246;3247;3248;3249;3250;3251;3252;3253;3254;3255;3256;3257;3258;3259;3260;3261;3262;3263	3162;3163;3164;3165;3166;3167;3168;3169;3170;3171;3172;3173;3174;3175;3176;3177;3178;3179;3180;3181;3182;3183;3184;3185;3186;3187;3188;3189;3190;3191;3192;3193;3194;3195;3196;3197;3198;3199;3200;3201	3186				39
ALRDPALDSLAYEYER	Unmodified	1880.93	0.926842	1807	Q15628	TRADD	Tumor necrosis factor receptor type 1-associated DEATH domain protein	yes	yes	0	0	0	0	1			By MS/MS	By MS/MS			17	16	107.49	102.61	2;3	5.0009e-100	35776	210331_NSco-2019_invitro_set2_sample3	425.34	374.54			35216000000	0	0	13717000000	21499000000	939	1807	893	3353;3354;3355;3356;3357;3358;3359;3360;3361;3362;3363;3364;3365;3366;3367;3368;3369;3370;3371;3372;3373;3374;3375;3376;3377;3378;3379;3380;3381;3382;3383;3384;3385	3290;3291;3292;3293;3294;3295;3296;3297;3298;3299;3300;3301;3302;3303;3304;3305;3306;3307;3308;3309;3310;3311;3312;3313;3314;3315;3316;3317;3318;3319;3320;3321;3322;3323;3324;3325;3326;3327;3328;3329;3330;3331;3332;3333;3334;3335;3336;3337;3338;3339;3340;3341;3342;3343;3344;3345;3346;3347;3348;3349;3350;3351;3352;3353;3354;3355;3356;3357;3358;3359;3360;3361;3362;3363;3364;3365;3366;3367;3368;3369…	3297				88
AYREGALR	Unmodified	934.498	0.498464	1807	Q15628	TRADD	Tumor necrosis factor receptor type 1-associated DEATH domain protein	yes	yes	0	0	0	0	1			By MS/MS	By MS/MS			1	1	22.758	18.138	2	0.00044554	5328	210331_NSco-2019_invitro_set2_sample3	164.77	69.233			2054000000	0	0	223940000	1830100000	1608	1807	1514	5845;5846	5785;5786;5787	5785				3
CLSCILAQQPDR	Unmodified	1459.69	0.691168	1807	Q15628	TRADD	Tumor necrosis factor receptor type 1-associated DEATH domain protein	yes	yes	0	0	0	0	0			By MS/MS	By MS/MS			3	5	95.552	90.642	2	3.2453e-13	27363	210331_NSco-2019_invitro_set2_sample4	262.32	220.34			5314400000	0	0	1970200000	3344200000	1700	1807	1603	6141;6142;6143;6144;6145;6146;6147;6148	6057;6058;6059;6060;6061;6062;6063;6064;6065;6066;6067;6068;6069;6070;6071;6072;6073;6074;6075;6076;6077;6078;6079;6080;6081;6082;6083	6069				26
CLSCILAQQPDRLR	Unmodified	1728.88	0.876343	1807	Q15628	TRADD	Tumor necrosis factor receptor type 1-associated DEATH domain protein	yes	yes	0	0	0	0	1			By MS/MS	By MS/MS			2	3	88.618	83.603	2;3	6.853e-08	30747	210331_NSco-2019_invitro_set2_sample4	230.41	167			152220000	0	0	16355000	135870000	1701	1807	1604	6149;6150;6151;6152;6153	6084;6085;6086;6087;6088;6089;6090;6091;6092	6091				9
CLSCILAQQPDRLRDEELAELEDALR	Unmodified	3112.53	0.528132	1807	Q15628	TRADD	Tumor necrosis factor receptor type 1-associated DEATH domain protein	yes	yes	0	0	0	0	2			By MS/MS				1		112.82	108.05	4	2.8874e-05	40017	210331_NSco-2019_invitro_set2_sample3	96.793	81.477			53287000	0	0	53287000	0	1702	1807	1605	6154	6093;6094	6093				2
DEELAELEDALR	Unmodified	1401.66	0.662354	1807	Q15628	TRADD	Tumor necrosis factor receptor type 1-associated DEATH domain protein	yes	yes	0	0	0	0	0			By MS/MS	By MS/MS			1	3	108.95	104.09	2	2.58e-13	39949	210331_NSco-2019_invitro_set2_sample3	266.03	179.08			4043600000	0	0	124550000	3919100000	1928	1807	1822	6945;6946;6947;6948	6843;6844;6845	6843				3
DPALDSLAYEYER	Unmodified	1540.7	0.704553	1807	Q15628	TRADD	Tumor necrosis factor receptor type 1-associated DEATH domain protein	yes	yes	0	0	0	0	0			By MS/MS	By MS/MS			2	2	97.37	92.386	2	5.8088e-38	36960	210331_NSco-2019_invitro_set2_sample4	336.96	279.1			2228000000	0	0	885630000	1342400000	2477	1807	2335	8889;8890;8891;8892	8657;8658;8659;8660;8661;8662;8663;8664;8665	8663				9
DQQTFAR	Unmodified	864.409	0.40898	1807	Q15628	TRADD	Tumor necrosis factor receptor type 1-associated DEATH domain protein	yes	yes	0	0	0	0	0	By matching		By MS/MS	By MS/MS	1		8	11	33.878	29.521	2	0.0024004	8363	210331_NSco-2019_invitro_set2_sample4	132.94	80.71			26850000000	1678700	0	12071000000	14778000000	2525	1807	2380	9062;9063;9064;9065;9066;9067;9068;9069;9070;9071;9072;9073;9074;9075;9076;9077;9078;9079;9080;9081	8810;8811;8812;8813;8814;8815;8816;8817;8818;8819;8820;8821;8822;8823;8824;8825;8826;8827;8828;8829;8830;8831;8832;8833;8834;8835;8836;8837;8838;8839	8836				28
EGLYEQAFQLLR	Unmodified	1465.76	0.756529	1807	Q15628	TRADD	Tumor necrosis factor receptor type 1-associated DEATH domain protein	yes	yes	0	0	0	0	0			By MS/MS	By MS/MS			7	2	115.4	110.63	2	3.4529e-13	40795	210331_NSco-2019_invitro_set2_sample3	261.16	219.71			26684000000	0	0	19473000000	7210900000	3198	1807	3024	11617;11618;11619;11620;11621;11622;11623;11624;11625	11379;11380;11381;11382;11383;11384;11385;11386;11387;11388;11389;11390;11391;11392;11393;11394;11395;11396;11397;11398;11399;11400;11401;11402;11403;11404;11405;11406;11407;11408;11409;11410;11411;11412;11413	11383				35
EGLYEQAFQLLRR	Unmodified	1621.86	0.85764	1807	Q15628	TRADD	Tumor necrosis factor receptor type 1-associated DEATH domain protein	yes	yes	0	0	0	0	1	By matching		By MS/MS	By MS/MS	1		2	2	111.55	107.71	2;3	2.6959e-09	39266	210331_NSco-2019_invitro_set2_sample3	247	211.68			999190000	5241300	0	590300000	403650000	3199	1807	3025	11626;11627;11628;11629;11630	11414;11415;11416;11417;11418;11419;11420	11415				7
FCGRQPCGR	Unmodified	1136.5	0.496766	1807	Q15628	TRADD	Tumor necrosis factor receptor type 1-associated DEATH domain protein	yes	yes	0	0	0	0	1			By MS/MS	By MS/MS			2	2	19.91	15.225	2;3	1.665e-05	4349	210331_NSco-2019_invitro_set2_sample4	208	151.91			1284200000	0	0	98422000	1185800000	4287	1807	4053	15419;15420;15421;15422	15148;15149;15150;15151	15150				4
FVQAEGR	Unmodified	805.408	0.408252	1807	Q15628	TRADD	Tumor necrosis factor receptor type 1-associated DEATH domain protein	yes	yes	0	0	0	0	0			By MS/MS	By MS/MS			3	3	25.74	21.113	2	0.0048043	5825	210331_NSco-2019_invitro_set2_sample4	139.92	75.354			24568000000	0	0	11073000000	13495000000	4882	1807	4623	17544;17545;17546;17547;17548;17549	17270;17271;17272;17273;17274;17275;17276;17277;17278;17279;17280;17281	17277				12
FVQAEGRR	Unmodified	961.509	0.509363	1807	Q15628	TRADD	Tumor necrosis factor receptor type 1-associated DEATH domain protein	yes	yes	0	0	0	0	1			By MS/MS	By MS/MS			1	2	19.912	15.21	1;2	0.0010186	4290	210331_NSco-2019_invitro_set2_sample4	138.9	70.512			3668000000	0	0	492250000	3175800000	4883	1807	4624	17550;17551;17552	17282;17283;17284;17285;17286;17287;17288;17289	17285				7
GGDGEVASAPLQPPVPSLSEVK	Unmodified	2133.1	0.0953635	1807	Q15628	TRADD	Tumor necrosis factor receptor type 1-associated DEATH domain protein	yes	yes	0	0	0	0	0				By MS/MS				1	108.75	103.84	2	9.6512e-26	38530	210331_NSco-2019_invitro_set2_sample4	245.4	223.2			187590000	0	0	0	187590000	5246	1807	4969	18869	18566	18566				1
IHRSDPQLIVQLR	Unmodified	1573.91	0.905259	1807	Q15628	TRADD	Tumor necrosis factor receptor type 1-associated DEATH domain protein	yes	yes	0	0	0	0	1			By MS/MS	By MS/MS			3	13	90.395	85.416	3;4	3.3971e-08	38328	210331_NSco-2019_invitro_set2_sample4	142.51	114.18			523550000	0	0	210110000	313440000	7059	1807	6715	25305;25306;25307;25308;25309;25310;25311;25312;25313;25314;25315;25316;25317;25318;25319;25320	24822;24823;24824;24825;24826;24827;24828;24829;24830;24831;24832;24833;24834;24835;24836;24837;24838;24839;24840;24841;24842;24843;24844;24845;24846;24847;24848	24845				25
LDALLADEER	Unmodified	1143.58	0.577167	1807	Q15628	TRADD	Tumor necrosis factor receptor type 1-associated DEATH domain protein	yes	yes	0	0	0	0	0	By MS/MS		By MS/MS	By MS/MS	2		14	15	81.667	77.118	1;2	8.0641e-06	24618	210331_NSco-2019_invitro_set2_sample3	224.36	147.07			31104000000	11559000	0	14655000000	16438000000	8950	1807	8506	32228;32229;32230;32231;32232;32233;32234;32235;32236;32237;32238;32239;32240;32241;32242;32243;32244;32245;32246;32247;32248;32249;32250;32251;32252;32253;32254;32255;32256;32257;32258	31453;31454;31455;31456;31457;31458;31459;31460;31461;31462;31463;31464;31465;31466;31467;31468;31469;31470;31471;31472;31473;31474;31475;31476;31477;31478;31479;31480;31481;31482;31483;31484;31485;31486;31487;31488;31489;31490;31491;31492;31493;31494;31495;31496;31497;31498;31499;31500;31501;31502;31503;31504;31505;31506;31507;31508;31509;31510;31511;31512;31513;31514;31515;31516;31517;31518;315…	31459				65
LRDEELAELEDALR	Unmodified	1670.85	0.847529	1807	Q15628	TRADD	Tumor necrosis factor receptor type 1-associated DEATH domain protein	yes	yes	0	0	0	0	1			By MS/MS	By MS/MS			17	14	112.5	107.67	2;3	3.0656e-64	40580	210331_NSco-2019_invitro_set2_sample4	374.47	263.02			35888000000	0	0	24240000000	11648000000	10171	1807	9670	36590;36591;36592;36593;36594;36595;36596;36597;36598;36599;36600;36601;36602;36603;36604;36605;36606;36607;36608;36609;36610;36611;36612;36613;36614;36615;36616;36617;36618;36619;36620	35565;35566;35567;35568;35569;35570;35571;35572;35573;35574;35575;35576;35577;35578;35579;35580;35581;35582;35583;35584;35585;35586;35587;35588;35589;35590;35591;35592;35593;35594;35595;35596;35597;35598;35599;35600;35601;35602;35603;35604;35605;35606;35607;35608;35609;35610;35611;35612;35613;35614;35615;35616;35617;35618;35619;35620;35621;35622;35623;35624;35625;35626;35627;35628;35629	35615				65
LVEALEENELTSLAEDLLGLTDPNGGLA	Unmodified	2895.46	0.460079	1807	Q15628	TRADD	Tumor necrosis factor receptor type 1-associated DEATH domain protein	yes	yes	0	0	0	0	0				By MS/MS				1	116.96	112.18	3	0.00051019	41791	210331_NSco-2019_invitro_set2_sample4	72.755	52.328			1153700	0	0	0	1153700	10462	1807	9951	37674	36644	36644				1
NLKCGSGAR	Unmodified	961.476	0.476348	1807	Q15628	TRADD	Tumor necrosis factor receptor type 1-associated DEATH domain protein	yes	yes	0	0	0	0	1			By MS/MS	By MS/MS			1	1	13.894	9.1353	2	0.00093034	2033	210331_NSco-2019_invitro_set2_sample4	132.76	66.86			4978800	0	0	4978800	0	11699	1807	10993	42194;42195	40848;40849	40849				2
PLSLKDQQTFAR	Unmodified	1402.76	0.756863	1807	Q15628	TRADD	Tumor necrosis factor receptor type 1-associated DEATH domain protein	yes	yes	0	0	0	0	1			By MS/MS	By MS/MS			2	2	61.168	55.968	2;3	1.8749e-06	19900	210331_NSco-2019_invitro_set2_sample3	174.24	140.37			160810000	0	0	56686000	104130000	12214	1807	11470	44129;44130;44131;44132	42805;42806;42807;42808;42809;42810;42811;42812	42806				8
RFVQAEGR	Unmodified	961.509	0.509363	1807	Q15628	TRADD	Tumor necrosis factor receptor type 1-associated DEATH domain protein	yes	yes	0	0	0	0	1			By MS/MS	By MS/MS			14	16	33.2	28.406	1;2	7.4693e-15	5805	210331_NSco-2019_invitro_set2_sample3	265.41	174.42			21678000000	0	0	9157900000	12521000000	13176	1807	12379	47532;47533;47534;47535;47536;47537;47538;47539;47540;47541;47542;47543;47544;47545;47546;47547;47548;47549;47550;47551;47552;47553;47554;47555;47556;47557;47558;47559;47560;47561	46192;46193;46194;46195;46196;46197;46198;46199;46200;46201;46202;46203;46204;46205;46206;46207;46208;46209;46210;46211;46212;46213;46214;46215;46216;46217;46218;46219;46220;46221;46222;46223;46224;46225;46226;46227;46228;46229;46230;46231;46232;46233;46234;46235;46236;46237;46238;46239;46240;46241;46242;46243;46244;46245;46246;46247	46196				54
RFVQAEGRR	Unmodified	1117.61	0.610474	1807	Q15628	TRADD	Tumor necrosis factor receptor type 1-associated DEATH domain protein	yes	yes	0	0	0	0	2	By MS/MS	By matching	By MS/MS	By MS/MS	1	1	1	1	17.201	14.665	2	0.0019463	4163	210331_NSco-2019_invitro_set2_sample4	123.16	74.059			69705000	3497900	1142800	14101000	50962000	13177	1807	12380	47562;47563;47564;47565	46248;46249	46249				2
SDPQLIVQLR	Unmodified	1167.66	0.661172	1807	Q15628	TRADD	Tumor necrosis factor receptor type 1-associated DEATH domain protein	yes	yes	0	0	0	0	0			By MS/MS	By MS/MS			11	8	107.49	102.59	2	1.3287e-05	33101	210331_NSco-2019_invitro_set2_sample3	217.02	185.08			26929000000	0	0	12165000000	14764000000	13708	1807	12884	49378;49379;49380;49381;49382;49383;49384;49385;49386;49387;49388;49389;49390;49391;49392;49393;49394;49395;49396	47850;47851;47852;47853;47854;47855;47856;47857;47858;47859;47860;47861;47862;47863;47864;47865;47866;47867;47868;47869;47870;47871;47872;47873;47874;47875;47876;47877;47878;47879;47880;47881;47882;47883;47884;47885;47886;47887;47888;47889;47890;47891;47892;47893;47894;47895;47896;47897;47898;47899;47900;47901	47850				50
SLAAALAQHSVPLQLELR	Unmodified	1916.08	0.0843453	1807	Q15628	TRADD	Tumor necrosis factor receptor type 1-associated DEATH domain protein	yes	yes	0	0	0	0	0			By MS/MS	By MS/MS			21	6	117.28	112.52	2;3	7.0254e-101	41550	210331_NSco-2019_invitro_set2_sample4	415.06	360.29			23646000000	0	0	4488300000	19158000000	14226	1807	13380	51256;51257;51258;51259;51260;51261;51262;51263;51264;51265;51266;51267;51268;51269;51270;51271;51272;51273;51274;51275;51276;51277;51278;51279;51280;51281;51282	49701;49702;49703;49704;49705;49706;49707;49708;49709;49710;49711;49712;49713;49714;49715;49716;49717;49718;49719;49720;49721;49722;49723;49724;49725;49726;49727;49728;49729;49730;49731;49732;49733;49734;49735;49736;49737;49738;49739;49740;49741;49742;49743;49744;49745;49746;49747;49748;49749;49750;49751;49752;49753;49754;49755;49756;49757;49758;49759;49760;49761;49762;49763;49764;49765;49766;497…	49757				69
SVGLKWR	Unmodified	844.492	0.491922	1807	Q15628	TRADD	Tumor necrosis factor receptor type 1-associated DEATH domain protein	yes	yes	0	0	0	0	1			By matching	By MS/MS			1	1	52.671	47.47	2	0.015816	17022	210331_NSco-2019_invitro_set2_sample4	103.28	77.175			94749000	0	0	5050500	89699000	14906	1807	14023	53669;53670	52076;52077;52078	52077				3
VVLSDAYAHPQQK	Unmodified	1454.75	0.751778	1807	Q15628;B4DWM0	TRADD	Tumor necrosis factor receptor type 1-associated DEATH domain protein	yes	no	0	0	0	0	0			By MS/MS	By MS/MS			10	8	50.914	45.759	2;3	3.0298e-06	15783	210331_NSco-2019_invitro_set2_sample4	222.28	205.15			10720000000	0	0	5300100000	5419900000	17452	1807	16439	62834;62835;62836;62837;62838;62839;62840;62841;62842;62843;62844;62845;62846;62847;62848;62849;62850;62851	61081;61082;61083;61084;61085;61086;61087;61088;61089;61090;61091;61092;61093;61094;61095;61096;61097;61098;61099;61100;61101;61102;61103;61104;61105;61106;61107;61108;61109;61110;61111;61112;61113;61114;61115;61116;61117;61118;61119;61120;61121	61106				40
VVLSDAYAHPQQKVAVYR	Unmodified	2043.09	0.090159	1807	Q15628;B4DWM0	TRADD	Tumor necrosis factor receptor type 1-associated DEATH domain protein	yes	no	0	0	0	0	1			By MS/MS	By MS/MS			1	1	70.838	65.722	4	0.00096957	23622	210331_NSco-2019_invitro_set2_sample3	83.106	67.514			45391000	0	0	13934000	31457000	17453	1807	16440	62852;62853	61122;61123	61122				2
