# Supplementary material for: NleB2 from enteropathogenic Escherichia coli is a novel arginine-glucose transferase effector
Source: PLoS Pathog. 2021 Jun 16;17(6):e1009658. doi: 10.1371/journal.ppat.1009658 (PMC8238200; doi:10.1371/journal.ppat.1009658)
Supplement: S2 Table — Flag-RIPK1 peptides identified from immunoprecipitations performed on EPEC-infected and transfected HEK293T cells. (XLSX) [file ppat.1009658.s012.xlsx]

## Sheet: RIPK_peptides
Table S2. Arginine-glucosylation of Flag-RIPK1DD during EPEC infection of transfected HEK293T cells. Flag-RIPK1 peptides identified from immunoprecipitations performed on EPEC-infected and transfected HEK293T cells.
Sequence	Modifications	Mass	Mass Fractional Part	Protein Groups	Proteins	Gene Names	Protein Names	Unique (Groups)	Unique (Proteins)	Hex (R)	HexNAc (R)	Oxidation (M)	Missed cleavages	Identification type 220_Nsco_1820_CG_IP_B1 (Uninfected _biological 1)	Identification type 220_Nsco_1820_CG_IP_B2 (WT _biological 1)	Identification type 220_Nsco_1820_CG_IP_B3 (ΔNleB1_infected Biological 1)	Identification type 220_Nsco_1820_CG_IP_B4 (ΔNleB2_infected Biological 1)	Identification type 220_Nsco_1820_CG_IP_B5 (ΔNleB1ΔNleB2 _infected Biological 1)	Identification type 220_Nsco_1820_CG_IP_B6 (ΔNleB1ΔNleB2 _complement_NleB2_infected Biological 1)	Identification type 220_Nsco_1820_CG_IP_B7 (ΔNleB1ΔNleB2 _complement_NleB2s252g_infected Biological 1)	Identification type 220_Nsco_1820_CG_IP_B8 (WT _biological 2)	Identification type 317_Nsco_ns-1939_CG_IP_4_1 (Uninfected _biological 2)	Identification type 317_Nsco_ns-1939_CG_IP_4_2 (WT _biological 3)	Identification type 317_Nsco_ns-1939_CG_IP_4_3 (ΔNleB1_infected Biological 2)	Identification type 317_Nsco_ns-1939_CG_IP_4_4 (ΔNleB2_infected Biological 2)	Identification type 317_Nsco_ns-1939_CG_IP_4_5 (ΔNleB1ΔNleB2 _infected Biological 2)	Identification type 317_Nsco_ns-1939_CG_IP_4_6 (ΔNleB1ΔNleB2 _complement_NleB2_infected Biological 2)	Identification type 317_Nsco_ns-1939_CG_IP_4_7 (ΔNleB1ΔNleB2 _complement_NleB2s252g_infected Biological 2)	Identification type 317_Nsco_ns-1939_CG_IP_4_WT (WT _biological 4)	Identification type 317_Nsco_ns-1939_CG_IP_5_1 (Uninfected _biological 3)	Identification type 317_Nsco_ns-1939_CG_IP_5_2 (WT _biological 5)	Identification type 317_Nsco_ns-1939_CG_IP_5_3 (ΔNleB1_infected Biological 3)	Identification type CG_IP_set3_sample4 (ΔNleB2_infected Biological 3)	Identification type CG_IP_set3_sample5 (ΔNleB1ΔNleB2 _infected Biological 3)	Identification type 317_Nsco_ns-1939_CG_IP_5_6 (ΔNleB1ΔNleB2 _complement_NleB2_infected Biological 3)	Identification type 317_Nsco_ns-1939_CG_IP_5_7 (ΔNleB1ΔNleB2 _complement_NleB2s252g_infected Biological 3)	Identification type 317_Nsco_ns-1939_CG_IP_5_8 (WT _biological 6)	Fraction Average	Fraction Std. Dev.	Fraction 1	Fraction 3	Fraction 6	Experiment 220_Nsco_1820_CG_IP_B1	Experiment 220_Nsco_1820_CG_IP_B2	Experiment 220_Nsco_1820_CG_IP_B3	Experiment 220_Nsco_1820_CG_IP_B4	Experiment 220_Nsco_1820_CG_IP_B5	Experiment 220_Nsco_1820_CG_IP_B6	Experiment 220_Nsco_1820_CG_IP_B7
ARPTFPGIEE	Unmodified	1115.56	0.561123	1083	Q13546;Q13546-2	RIPK1	Receptor-interacting serine/threonine-protein kinase 1	yes	no	0	0	0	1	By MS/MS	By MS/MS	By MS/MS	By MS/MS	By MS/MS		By MS/MS		By MS/MS		By MS/MS	By MS/MS					By MS/MS							By MS/MS	2.17	0.986	5	7		1	1	2	1	1		1
IDHDYERDGLKE	Unmodified	1488.68	0.684486	1083;669	NS:P00004;NS:P00006;NS:P00003;Q13546;Q13546-2;E7EN45	RIPK1	Receptor-interacting serine/threonine-protein kinase 1	no	no	0	0	0	1	By MS/MS	By MS/MS	By MS/MS	By MS/MS	By MS/MS	By MS/MS	By MS/MS	By MS/MS	By MS/MS	By MS/MS	By MS/MS	By MS/MS	By MS/MS	By MS/MS	By MS/MS	By MS/MS	By MS/MS	By MS/MS	By MS/MS	By MS/MS	By MS/MS	By MS/MS	By MS/MS	By MS/MS	2.44	1.65	152	128	41	12	20	28	12	18	15	12
IDHDYERDGLKEKVYQMLQKWVMRE	Unmodified	3208.58	0.579774	1083;669	NS:P00004;NS:P00006;NS:P00003;Q13546;Q13546-2;E7EN45	RIPK1	Receptor-interacting serine/threonine-protein kinase 1	no	no	0	0	0	2		By MS/MS		By MS/MS		By MS/MS	By MS/MS	By MS/MS		By MS/MS	By MS/MS		By MS/MS		By MS/MS				By MS/MS	By MS/MS	By MS/MS				2.22	1.62	10	6	2		2		1		1	1
IDHDYERDGLKEKVYQMLQKWVMRE	Oxidation (M)	3224.57	0.574688	1083;669	NS:P00004;NS:P00006;NS:P00003;Q13546;Q13546-2;E7EN45	RIPK1	Receptor-interacting serine/threonine-protein kinase 1	no	no	0	0	1	2			By MS/MS				By MS/MS			By MS/MS	By MS/MS		By MS/MS	By MS/MS	By matching			By matching	By MS/MS	By MS/MS	By MS/MS				2.06	1.87	13	2	3			1				1
KFRPFYLSQLEE	Unmodified	1555.8	0.803479	1083	Q13546;Q13546-2	RIPK1	Receptor-interacting serine/threonine-protein kinase 1	yes	no	0	0	0	1	By MS/MS	By MS/MS	By MS/MS	By MS/MS	By MS/MS	By MS/MS	By MS/MS	By MS/MS	By MS/MS	By matching	By MS/MS		By matching	By matching			By MS/MS	By matching	By MS/MS						2.05	0.999	10	11		1	2	2	1	1	1	2
KVYQMLQKWVMRE	2 Oxidation (M)	1769.9	0.895682	1083;669	NS:P00004;NS:P00006;NS:P00003;Q13546;Q13546-2;E7EN45	RIPK1	Receptor-interacting serine/threonine-protein kinase 1	no	no	0	0	2	0	By MS/MS	By MS/MS	By MS/MS	By MS/MS	By MS/MS	By MS/MS	By MS/MS	By MS/MS	By MS/MS	By MS/MS	By MS/MS	By MS/MS	By MS/MS	By MS/MS	By MS/MS	By MS/MS	By MS/MS	By MS/MS	By MS/MS	By MS/MS	By MS/MS	By MS/MS	By MS/MS	By MS/MS	2.22	1.47	159	129	25	8	25	24	17	18	13	12
KVYQMLQKWVMRE	Oxidation (M)	1753.9	0.900767	1083;669	NS:P00004;NS:P00006;NS:P00003;Q13546;Q13546-2;E7EN45	RIPK1	Receptor-interacting serine/threonine-protein kinase 1	no	no	0	0	1	0	By MS/MS	By MS/MS	By MS/MS	By MS/MS	By MS/MS	By MS/MS	By MS/MS	By MS/MS	By MS/MS	By MS/MS	By MS/MS	By MS/MS	By MS/MS	By MS/MS	By MS/MS	By MS/MS	By MS/MS	By MS/MS	By MS/MS	By MS/MS	By MS/MS	By MS/MS	By MS/MS	By MS/MS	2.55	1.68	123	118	40	8	23	19	13	16	15	12
KVYQMLQKWVMRE	Unmodified	1737.91	0.905852	1083;669	NS:P00004;NS:P00006;NS:P00003;Q13546;Q13546-2;E7EN45	RIPK1	Receptor-interacting serine/threonine-protein kinase 1	no	no	0	0	0	0	By MS/MS	By MS/MS	By MS/MS	By MS/MS	By MS/MS	By MS/MS	By MS/MS	By MS/MS	By MS/MS	By MS/MS	By MS/MS	By MS/MS	By MS/MS	By MS/MS	By MS/MS	By MS/MS	By MS/MS	By MS/MS	By MS/MS	By MS/MS	By MS/MS	By MS/MS	By MS/MS	By MS/MS	2.49	1.54	62	71	16	4	11	9	8	3	13	7
NEPSLQSKLQDE	Unmodified	1386.66	0.662688	1083	Q13546;Q13546-2	RIPK1	Receptor-interacting serine/threonine-protein kinase 1	yes	no	0	0	0	1	By MS/MS	By MS/MS	By MS/MS	By MS/MS	By MS/MS	By MS/MS	By MS/MS	By MS/MS	By MS/MS		By MS/MS	By MS/MS	By MS/MS	By MS/MS	By MS/MS	By MS/MS	By MS/MS	By MS/MS	By MS/MS			By matching	By MS/MS	By matching	1.87	0.991	13	10		1	2	2	1	1	1	1
NLGKHWKNCARKLGFTQSQIDE	Unmodified	2629.32	0.318338	1083;669	NS:P00004;NS:P00006;NS:P00003;Q13546;Q13546-2;E7EN45	RIPK1	Receptor-interacting serine/threonine-protein kinase 1	no	no	0	0	0	0	By MS/MS	By MS/MS	By MS/MS	By MS/MS	By MS/MS	By MS/MS	By MS/MS	By MS/MS	By MS/MS	By MS/MS	By MS/MS	By MS/MS	By MS/MS	By MS/MS	By MS/MS	By MS/MS	By MS/MS	By MS/MS	By MS/MS	By MS/MS	By MS/MS	By MS/MS	By MS/MS	By MS/MS	1.9	1.46	673	268	77	13	46	55	20	34	14	33
NLGKHWKNCARKLGFTQSQIDE	HexNAc (R)	2832.4	0.39771	1083;669	NS:P00004;NS:P00006;NS:P00003;Q13546;Q13546-2;E7EN45	RIPK1	Receptor-interacting serine/threonine-protein kinase 1	no	no	0	1	0	0		By MS/MS		By MS/MS		By MS/MS	By MS/MS	By MS/MS		By MS/MS		By MS/MS		By MS/MS	By MS/MS	By MS/MS		By MS/MS		By MS/MS		By MS/MS	By MS/MS	By MS/MS	2.27	1.63	42	27	9		4		2		2	18
NLGKHWKNCARKLGFTQSQIDE	Hex (R)	2791.37	0.371161	1093;683;682	NS:P00006;NS:P00003;NS:P00004;Q13546;Q13546-2;E7EN45	RIPK1	Receptor-interacting serine/threonine-protein kinase 1	no	no	1	0	0	0		By MS/MS	By MS/MS			By MS/MS	By MS/MS	By MS/MS		By MS/MS	By MS/MS			By MS/MS	By MS/MS				By MS/MS			By MS/MS	By MS/MS		1.9	0.995	43	35			1	3			27	2
NLGKHWKNCARKLGFTQSQIDEIDHDYE	Unmodified	3401.62	0.621121	1083;669	NS:P00004;NS:P00006;NS:P00003;Q13546;Q13546-2;E7EN45	RIPK1	Receptor-interacting serine/threonine-protein kinase 1	no	no	0	0	0	1	By MS/MS	By MS/MS	By MS/MS	By MS/MS	By MS/MS	By MS/MS	By MS/MS	By MS/MS	By MS/MS	By MS/MS	By MS/MS		By MS/MS	By MS/MS	By MS/MS		By MS/MS	By MS/MS	By MS/MS	By MS/MS	By MS/MS	By MS/MS	By MS/MS	By MS/MS	2.54	1.39	35	56	8	2	15	10	7	1	8	7
NLGKHWKNCARKLGFTQSQIDEIDHDYE	HexNAc (R)	3604.7	0.700494	1083;669	NS:P00004;NS:P00006;NS:P00003;Q13546;Q13546-2;E7EN45	RIPK1	Receptor-interacting serine/threonine-protein kinase 1	no	no	0	1	0	1		By MS/MS		By MS/MS		By MS/MS	By MS/MS			By MS/MS					By MS/MS								By MS/MS		2.4	0.917	3	7			2		1		1	3
NLGKHWKNCARKLGFTQSQIDEIDHDYE	Hex (R)	3563.67	0.673945	1083;669	NS:P00004;NS:P00006;NS:P00003;Q13546;Q13546-2;E7EN45	RIPK1	Receptor-interacting serine/threonine-protein kinase 1	no	no	1	0	0	1						By MS/MS	By MS/MS							By MS/MS								By MS/MS			2.33	0.943	3	6							5	1
NLGKHWKNCARKLGFTQSQIDEIDHDYERDGLKE	Unmodified	4099.99	0.992259	1083;669	NS:P00004;NS:P00006;NS:P00003;Q13546;Q13546-2;E7EN45	RIPK1	Receptor-interacting serine/threonine-protein kinase 1	no	no	0	0	0	2	By matching	By MS/MS	By MS/MS	By MS/MS		By MS/MS	By MS/MS	By MS/MS	By MS/MS	By MS/MS	By MS/MS	By matching	By MS/MS	By MS/MS	By MS/MS	By matching	By MS/MS	By MS/MS	By MS/MS	By MS/MS	By MS/MS	By MS/MS	By MS/MS	By MS/MS	2.04	1.52	70	34	10	1	11	4	4		6	4
NLGKHWKNCARKLGFTQSQIDEIDHDYERDGLKE	HexNAc (R)	4303.07	0.0716318	1083;669	NS:P00004;NS:P00006;NS:P00003;Q13546;Q13546-2;E7EN45	RIPK1	Receptor-interacting serine/threonine-protein kinase 1	no	no	0	1	0	2				By MS/MS		By MS/MS	By MS/MS								By MS/MS			By MS/MS					By MS/MS		2	1	3	3					1		1	1
NLGKHWKNCARKLGFTQSQIDEIDHDYERDGLKE	Hex (R)	4262.05	0.0450827	1083;669	NS:P00004;NS:P00006;NS:P00003;Q13546;Q13546-2;E7EN45	RIPK1	Receptor-interacting serine/threonine-protein kinase 1	no	no	1	0	0	2						By MS/MS	By MS/MS							By MS/MS	By matching								By matching		2.11	0.994	4	5							4	1
PAAKYQAIFDNTTSLTDKHLDPIRE	Unmodified	2843.45	0.445372	1083	Q13546;Q13546-2;E7EN45	RIPK1	Receptor-interacting serine/threonine-protein kinase 1	yes	no	0	0	0	0										By MS/MS	By MS/MS					By MS/MS						By matching			1	0	4
QQLIMCIKSGNRPDVDDITE	Unmodified	2331.12	0.119881	1083	Q13546;Q13546-2	RIPK1	Receptor-interacting serine/threonine-protein kinase 1	yes	no	0	0	0	0				By MS/MS																					3	0		1					1
RDGLKEKVYQMLQKWVMRE	Unmodified	2436.28	0.27699	1083;669	NS:P00004;NS:P00006;NS:P00003;Q13546;Q13546-2;E7EN45	RIPK1	Receptor-interacting serine/threonine-protein kinase 1	no	no	0	0	0	1											By MS/MS														1	0	1
SVEEDVKSLKKE	Unmodified	1389.74	0.735125	1083	Q13546;Q13546-2	RIPK1	Receptor-interacting serine/threonine-protein kinase 1	yes	no	0	0	0	2	By MS/MS	By MS/MS	By MS/MS		By MS/MS	By MS/MS	By MS/MS	By MS/MS	By MS/MS		By matching				By matching	By MS/MS	By MS/MS	By matching	By MS/MS				By matching		2.16	0.987	8	11		2	2	3		1	1	1
SWFAPSLEHPQEE	Unmodified	1555.69	0.694323	1083	Q13546;Q13546-2	RIPK1	Receptor-interacting serine/threonine-protein kinase 1	yes	no	0	0	0	2	By MS/MS	By MS/MS	By MS/MS	By MS/MS	By MS/MS	By MS/MS	By MS/MS	By MS/MS	By MS/MS		By MS/MS	By MS/MS	By MS/MS	By MS/MS	By MS/MS	By MS/MS	By MS/MS	By MS/MS	By MS/MS			By MS/MS	By MS/MS	By MS/MS	1.87	0.991	13	10		1	2	2	1	1	1	1
TNYLGNTPTMPFSSLPPTDE	Unmodified	2180.99	0.993601	1083	Q13546;Q13546-2;E7EN45	RIPK1	Receptor-interacting serine/threonine-protein kinase 1	yes	no	0	0	0	0												By MS/MS				By MS/MS	By MS/MS								1	0	3
[truncated: 63 more columns]
